# Supplementary material for: Horizontal gene transfer contributes to virulence and antibiotic resistance of Vibrio harveyi 345 based on complete genome sequence analysis
Source: BMC Genomics. 2019 Oct 22;20:761. doi: 10.1186/s12864-019-6137-8 (PMC6805501; doi:10.1186/s12864-019-6137-8)
Supplement: Supplementary file 2 — Additional file 2: Table S2. Gene information and gene statistics for 31 V. harveyi strains. [file 12864_2019_6137_MOESM2_ESM.xlsx]

## Sheet: Sheet1
Table S2 Gene information and gene statistics of the 31 V. harveyi strains
#)1 Gene Basic Information
Sample_Name	Gene_Num	Size (Mb)	GC%
Vibrio.harveyi.VH2 (the reference)	4979	5.69	45
Vibrio.harveyi.1DA3	4975	5.93	45.6
Vibrio.harveyi.CAIM606	5151	6.1	44.8
Vibrio.harveyi.NBRC.15634.ATCC.14126	4960	5.67	44.9
Vibrio.harveyi.CAIM464	5109	5.85	44.9
Vibrio.harveyi.CAIM463	5268	5.99	44.8
Vibrio.harveyi.ZJ0603	5910	5.76	44.9
Vibrio.harveyi.KC13.17.5	5036	6.39	44.6
Vibrio.harveyi.823TEZ1	5026	5.8	45.4
Vibrio.harveyi.VH5	5227	5.92	44.9
Vibrio.harveyi.E385	5322	6.35	44.8
Vibrio.harveyi.NBRC.15634	4929	5.58	44.9
Vibrio.harveyi.BSW5	5121	5.86	45.1
Vibrio.harveyi.ATCC35804	4858	5.62	44.9
Vibrio.harveyi.CUB2	5320	6.18	45.5
Vibrio.harveyi.CAIM1075	4931	5.62	45
Vibrio.harveyi.AOD131	5373	4.87	44.9
Vibrio.harveyi.CAIM148	4896	5.62	45
Vibrio.harveyi.MOR3	5183	5.14	44.9
Vibrio.harveyi.2415.05	4547	5.46	45.1
Vibrio.harveyi.ATCC43516	5239	5.95	45
Vibrio.harveyi.74F	4735	6.35	44.8
Vibrio.harveyi.VHJR4	5096	5.77	44.9
Vibrio.harveyi.VHJR7	5257	5.91	45
Vibrio.harveyi.H6	4558	5.53	45
Vibrio.harveyi.BSW7	5112	5.92	44.8
Vibrio.harveyi.ATCC.14126	4848	5.6	44.9
Vibrio.harveyi.ATCC35084	5149	5.83	44.7
Vibrio.harveyi.CAIM1792	5097	5.62	44.9
Vibrio.harveyi.LMG4044	4836	‘-	’-
Vibrio.harveyi.345	5678	6.19	44.76
#2) Gene Statistics
Total Number	157726
Average Number	5087
PanGene Number	9878
PanGene Length (aa)	2764797
CoreGene Number	3338
CoreGene Length (aa)	1133465
Dispensable Number	6540
Dispensable Length	1631332
