# Supplementary material for: Horizontal gene transfer contributes to virulence and antibiotic resistance of Vibrio harveyi 345 based on complete genome sequence analysis
Source: BMC Genomics. 2019 Oct 22;20:761. doi: 10.1186/s12864-019-6137-8 (PMC6805501; doi:10.1186/s12864-019-6137-8)
Supplement: Supplementary file 5 — Additional file 5: Table S3. Details of virulence factors predicted with the VFDB database. [file 12864_2019_6137_MOESM5_ESM.xls]

## Sheet: Sheet1
Table S3 Details of virulence factors predicated with VFDB database
Gene_id	Identity	E_value	Description
Adherence
ACF (Accessory colonization factor)
CU052_22195	41.86	2e-66	(acfA) accessory colonization factor AcfA [ACF (VF0127)] [Vibrio cholerae O1 biovar El Tor str. N16961]
IlpA (immunogenic lipoprotein A)
CU052_02290	86.99	2e-164	(IlpA) immunogenic lipoprotein A [IlpA (VF0513)] [Vibrio vulnificus YJ016]
MAM7 (multivalent adhesion molecule 7)
CU052_14755	88.63	0	(VP1611) multivalent adhesion molecule MAM7 [MAM7 (VF0512)] [Vibrio parahaemolyticus RIMD 2210633]
MSHA type IV pilus
CU052_08135	91.92	0	(mshH) MSHA biogenesis protein MshH [Mannose-sensitive hemagglutinin (MSHA type IV pilus) (CVF259)] [Vibrio parahaemolyticus RIMD 2210633]
CU052_08140	89.74	6e-154	(mshI) MSHA biogenesis protein MshI [Mannose-sensitive hemagglutinin (MSHA type IV pilus) (CVF259)] [Vibrio parahaemolyticus RIMD 2210633]
CU052_08155	82	5e-148	(mshI) MSHA biogenesis protein MshI [Mannose-sensitive hemagglutinin (MSHA type IV pilus) (CVF259)] [Vibrio parahaemolyticus RIMD 2210633]
CU052_08160	84.72	1e-138	(mshJ) MSHA biogenesis protein MshJ [Mannose-sensitive hemagglutinin (MSHA type IV pilus) (CVF259)] [Vibrio parahaemolyticus RIMD 2210633]
CU052_08165	79.17	1e-53	(mshK) MSHA biogenesis protein MshK [Mannose-sensitive hemagglutinin (MSHA type IV pilus) (CVF259)] [Vibrio parahaemolyticus RIMD 2210633]
CU052_08170	90.41	0	(mshL) MSHA biogenesis protein MshL [Mannose-sensitive hemagglutinin (MSHA type IV pilus) (CVF259)] [Vibrio parahaemolyticus RIMD 2210633]
CU052_08175	91.06	7e-171	(mshM) MSHA biogenesis protein MshM [Mannose-sensitive hemagglutinin (MSHA type IV pilus) (CVF259)] [Vibrio parahaemolyticus RIMD 2210633]
CU052_08180	68.56	4e-178	(mshN) MSHA biogenesis protein MshN [Mannose-sensitive hemagglutinin (MSHA type IV pilus) (CVF259)] [Vibrio parahaemolyticus RIMD 2210633]
CU052_08185	96.17	0	(mshE) MSHA biogenesis protein MshE [Mannose-sensitive hemagglutinin (MSHA type IV pilus) (CVF259)] [Vibrio parahaemolyticus RIMD 2210633]
CU052_08190	95.82	0	(mshG) MSHA biogenesis protein MshG [Mannose-sensitive hemagglutinin (MSHA type IV pilus) (CVF259)] [Vibrio parahaemolyticus RIMD 2210633]
CU052_08195	71.24	4e-82	(mshF) putative MSHA biogenesis protein MshF [Mannose-sensitive hemagglutinin (MSHA type IV pilus) (CVF259)] [Vibrio parahaemolyticus RIMD 2210633]
CU052_08205	93.42	2e-38	(mshA) putative MSHA pilin protein MshA [Mannose-sensitive hemagglutinin (MSHA type IV pilus) (CVF259)] [Vibrio parahaemolyticus RIMD 2210633]
CU052_08215	77.01	2e-105	(mshD) putative MSHA pilin protein MshD [Mannose-sensitive hemagglutinin (MSHA type IV pilus) (CVF259)] [Vibrio parahaemolyticus RIMD 2210633]
CU052_13850	54.74	2e-23	(mshA) MSHA pilin protein MshA [Mannose-sensitive hemagglutinin (MSHA type IV pilus) (CVF259)] [Vibrio vulnificus CMCP6]
CU052_15810	44.94	1e-17	(mshA) MshA, mannose-sensitive haemaglutinin [Mannose-sensitive hemagglutinin (MSHA type IV pilus) (CVF259)] [Vibrio fischeri ES114]
CU052_21950	47.79	7e-34	(mshA) MSHA pilin protein MshA [Mannose-sensitive hemagglutinin (MSHA type IV pilus) (CVF259)] [Vibrio vulnificus CMCP6]
CU052_08200	51.45	4e-45	(mshA) MSHA pilin protein MshA [MSHA pili (VF0515)] [Vibrio cholerae O1 biovar El Tor str. N16961]
OmpU
CU052_09515	73.37	5e-161	(ompU) outer membrane protein OmpU [OmpU (VF0514)] [Vibrio vulnificus CMCP6]
TCP
CU052_21055	40	3e-21	(aatC) ABC transporter ATP-binding protein [ABC transporter for dispersin (CVF737)] [Escherichia coli O44:H18 042]
CU052_22560	40.66	1e-32	(aatC) ABC transporter ATP-binding protein [ABC transporter for dispersin (CVF737)] [Escherichia coli O44:H18 042]
Flp type IV pili
CU052_13435	46.43	1e-11	(flp-1) Flp1 [fimbrial low-molecular-weight protein (Flp) pili (AI104)] [Aggregatibacter actinomycetemcomitans str. CU1000]
CU052_19295	42.65	8e-13	(flp-1) Flp1 [fimbrial low-molecular-weight protein (Flp) pili (AI104)] [Aggregatibacter actinomycetemcomitans str. CU1000]
CU052_19330	44.94	4e-54	(tadB) TadB [fimbrial low-molecular-weight protein (Flp) pili (AI104)] [Aggregatibacter actinomycetemcomitans str. CU1000]
CU052_19335	44.3	5e-37	(tadC) TadC [fimbrial low-molecular-weight protein (Flp) pili (AI104)] [Aggregatibacter actinomycetemcomitans str. CU1000]
CU052_09780	49.61	3e-137	(tadA) type II/IV secretion system ATP hydrolase TadA/VirB11/CpaF [Vibrio vulnificus CMCP6]
CU052_14590	56.86	2e-15	(flp) Flp pilus assembly protein, pilin Flp [Flp pili (AI114)] [Vibrio vulnificus CMCP6]
CU052_14595	45.61	3e-56	(rcpC) Flp pilus assembly protein RcpC/CpaB [Flp pili (AI114)] [Vibrio vulnificus CMCP6]
CU052_14600	72.17	0	(rcpA) type II/IV secretion system secretin RcpA/CpaC [Flp pili (AI114)] [Vibrio vulnificus CMCP6]
CU052_14610	55.97	6e-165	(tadZ) type II/IV secretion system ATPase TadZ/CpaE [Flp pili (AI114)] [Vibrio vulnificus CMCP6]
CU052_14615	86.22	0	(tadA) type II/IV secretion system ATP hydrolase TadA/VirB11/CpaF [Flp pili (AI114)] [Vibrio vulnificus CMCP6]
CU052_14620	65.36	3e-142	(tadB) Flp pilus assembly protein TadB [Flp pili (AI114)] [Vibrio vulnificus CMCP6]
CU052_14625	57.63	1e-101	(tadC) type II/IV secretion system protein TadC [Flp pili (AI114)] [Vibrio vulnificus CMCP6]
CU052_14630	53.44	5e-138	(tadD) Flp pilus assembly protein TadD [Flp pili (AI114)] [Vibrio vulnificus CMCP6]
CU052_14635	40.45	2e-50	(tadE) Flp pilus assembly membrane protein TadE [Flp pili (AI114)] [Vibrio vulnificus CMCP6]
CU052_14640	47.4	2e-61	(tadF) Flp pilus assembly surface protein TadF [Flp pili (AI114)] [Vibrio vulnificus CMCP6]
CU052_14645	49.57	3e-138	(tadG) protein TadG, associated with Flp pilus assembly [Flp pili (AI114)] [Vibrio vulnificus CMCP6]
CU052_19310	41.04	9e-109	(rcpA) type II/IV secretion system secretin RcpA/CpaC [Flp pili (AI114)] [Vibrio vulnificus CMCP6]
CU052_19325	63.81	0	(tadA) type II/IV secretion system ATP hydrolase TadA/VirB11/CpaF [Flp pili (AI114)] [Vibrio vulnificus CMCP6]
Type IV pili
CU052_07695	66.34	5e-100	(vfr) cAMP-regulatory protein [type IV pili (AI097)] [Pseudomonas aeruginosa PAO1]
CU052_08335	59.44	0	(rpoN) RNA polymerase factor sigma-54 [type IV pili (AI097)] [Pseudomonas aeruginosa PAO1]
CU052_22550	40.43	1e-65	(rpoS) RNA polymerase sigma factor RpoS [type IV pili (AI097)] [Pseudomonas aeruginosa PAO1]
CU052_02535	45.67	8e-58	(pilW) type 4 fimbrial biogenesis protein PilW [type IV pili (AI113)] [Vibrio vulnificus CMCP6]
CU052_02540	65.29	4e-83	(fimT) putative Tfp pilus assembly protein FimT [type IV pili (AI113)] [Vibrio vulnificus CMCP6]
CU052_02545	57.81	5e-52	(pilE) type IV pilus (Tfp) assembly protein PilE [type IV pili (AI113)] [Vibrio vulnificus CMCP6]
CU052_07915	54.03	1e-132	(pilM) type IV pilus biogenesis protein PilM [type IV pili (AI113)] [Vibrio vulnificus CMCP6]
CU052_07920	67.4	2e-92	(pilN) type IV pilus biogenesis protein PilN [type IV pili (AI113)] [Vibrio vulnificus CMCP6]
CU052_07925	73.96	2e-107	(pilO) type IV pilus biogenesis protein PilO [type IV pili (AI113)] [Vibrio vulnificus CMCP6]
CU052_07930	64.52	1e-73	(pilP) type IV pilus biogenesis protein PilP [type IV pili (AI113)] [Vibrio vulnificus CMCP6]
CU052_07935	78.14	0	(pilQ) type IV pilus biogenesis protein PilQ [type IV pili (AI113)] [Vibrio vulnificus CMCP6]
CU052_08725	90.43	0	(pilT) Twitching motility protein PilT [type IV pili (AI113)] [Vibrio vulnificus CMCP6]
CU052_08730	88.86	0	(pilU) type IV pilus (Tfp) assembly protein, ATPase PilU [type IV pili (AI113)] [Vibrio vulnificus CMCP6]
CU052_15675	70.08	1e-122	(pilF) type IV pilus biogenesis/stability protein PilW [type IV pili (AI113)] [Vibrio vulnificus CMCP6]
CU052_00190	40	2e-32	(pilT) hypothetical protein [type IV pili (AI115)] [Salmonella enterica subsp. enterica serovar Typhi str. CT18]
CU052_05370	41.05	4e-98	(pilR) two-component response regulator PilR [type IV pili (AI117)] [Dichelobacter nodosus VCS1703A]
CU052_13040	44.74	7e-62	(pilR) two-component response regulator PilR [type IV pili (AI117)] [Dichelobacter nodosus VCS1703A]
CU052_25220	40.54	4e-86	(pilR) two-component response regulator PilR [type IV pili (AI117)] [Dichelobacter nodosus VCS1703A]
CU052_00400	63.8	1e-76	(pilW) putative transposase [Type IV pili (CVF049)] [Yersinia pseudotuberculosis IP 31758]
CU052_09235	53.16	4e-21	(pilA) fimbrial subunit [Type IV pili (CVF486)] [Haemophilus somnus 129PT]
CU052_15245	40.48	3e-90	(pilR) two-component response regulator PilR [Type IV pili (VF0082)]
CU052_11780	41.08	5e-98	(pilR) two component, sigma54 specific, transcriptional regulator, Fis family [Type IV pili biosynthesis (CVF518)] [Pseudomonas aeruginosa PAO1]
CU052_23910	41.54	2e-78	(pilR) putative two-component system, response regulator [Type IV pili biosynthesis (CVF518)] [Pseudomonas fluorescens SBW25]
CU052_09220	89.27	0	(pilD) type IV prepilin-like proteins leader peptide processing enzyme [Type IV pilus (CVF258)] [Vibrio parahaemolyticus RIMD 2210633]
CU052_09225	86.98	0	(pilC) type IV pilin biogenesis protein PilC [Type IV pilus (CVF258)] [Vibrio parahaemolyticus RIMD 2210633]
CU052_09230	89.66	0	(pilB) type IV pilin assembly protein PilB [Type IV pilus (CVF258)] [Vibrio parahaemolyticus RIMD 2210633]
LOS (lipooligosaccharide)
CU052_04955	43.5	9e-56	(CJJ81176_1161) CMP-Neu5Ac synthetase [LOS (CVF396)] [Campylobacter jejuni subsp. jejuni 81-176]
CU052_13700	47.32	8e-75	(CFF8240_1412) aspartate racemase [LOS (CVF396)] [Campylobacter fetus subsp. fetus 82-40]
CU052_19575	47.39	2e-81	(CFF8240_1412) aspartate racemase [LOS (CVF396)] [Campylobacter fetus subsp. fetus 82-40]
CU052_21900	62.6	8e-63	(C8J_1080) hypothetical protein [LOS (CVF396)] [Campylobacter jejuni subsp. jejuni 81116]
CU052_00410	67.19	9e-125	(kdsB) 3-deoxy-manno-octulosonate cytidylyltransferase [LOS (CVF494)] [Haemophilus influenzae PittEE]
CU052_00420	48.89	5e-106	(lpxK) tetraacyldisaccharide 4'-kinase [LOS (CVF494)] [Haemophilus influenzae Rd KW20]
CU052_00425	63.08	0	(msbA) fused lipid transporter subunits of ABC superfamily: membrane component/ATP-binding component [LOS (CVF494)] [Haemophilus influenzae PittEE]
CU052_01985	79.72	2e-172	(kdsA) 2-dehydro-3-deoxyphosphooctonate aldolase [LOS (CVF494)] [Haemophilus influenzae 86-028NP]
CU052_03690	74.15	6e-167	(lpxC) UDP-3-O-(R-3-hydroxymyristoyl)-N-acetylglucosamine deacetylase [LOS (CVF494)] [Haemophilus influenzae Rd KW20]
CU052_03785	44.44	1e-48	(gmhA/lpcA) phosphoheptose isomerase [LOS (CVF494)] [Haemophilus influenzae Rd KW20]
CU052_04775	41.85	3e-79	(htrB) lipid A biosynthesis lauroyl acyltransferase [LOS (CVF494)] [Haemophilus ducreyi 35000HP]
CU052_04840	45.32	7e-76	(lgtF) glycosyl transferase family 2 [LOS (CVF494)] [Haemophilus somnus 2336]
CU052_04845	62.8	6e-115	(lgtF) UDP-glucose--lipooligosaccharide glucosyltransferase [LOS (CVF494)] [Haemophilus influenzae 86-028NP]
CU052_04850	48.18	1e-107	(opsX/rfaC) heptosyltransferase I [LOS (CVF494)] [Haemophilus influenzae Rd KW20]
CU052_04860	46.61	2e-72	(kdkA) 3-deoxy-D-manno-octulosonic-acid kinase [LOS (CVF494)] [Haemophilus influenzae 86-028NP]
CU052_04910	42.76	3e-90	(msbB) lipid A biosynthesis lauroyl acyltransferase [LOS (CVF494)] [Haemophilus influenzae PittGG]
CU052_04915	74.44	7e-172	(rfaD) ADP-L-glycero-D-manno-heptose-6-epimerase [LOS (CVF494)] [Haemophilus influenzae PittGG]
CU052_08695	57.89	2e-76	(orfM) putative deoxyribonucleotide triphosphate pyrophosphatase [LOS (CVF494)] [Haemophilus ducreyi 35000HP]
CU052_09305	42.03	4e-82	(htrB) lipid A biosynthesis lauroyl acyltransferase [LOS (CVF494)] [Haemophilus ducreyi 35000HP]
CU052_09885	61.38	3e-155	(galE) UDP-glucose 4-epimerase [LOS (CVF494)] [Haemophilus influenzae 86-028NP]
CU052_10390	59.16	5e-105	(lpxA) UDP-N-acetylglucosamine acyltransferase [LOS (CVF494)] [Haemophilus somnus 129PT]
CU052_10395	56.28	3e-158	(lpxB) lipid-A-disaccharide synthase [LOS (CVF494)] [Haemophilus somnus 2336]
CU052_10485	79.47	9e-113	(gmhA/lpcA) phosphoheptose isomerase [LOS (CVF494)] [Haemophilus influenzae PittGG]
CU052_15635	45.57	1e-97	(htrB) lipid A biosynthesis lauroyl acyltransferase [LOS (CVF494)] [Haemophilus influenzae 86-028NP]
CU052_16585	47.62	2e-72	(lpxH) UDP-2,3 diacylglucosamine hydrolase [LOS (CVF494)] [Haemophilus somnus 129PT]
CU052_17500	40.82	2e-77	(kpsF) polysialic acid capsule expression protein, KpsF/GutQ family protein [LOS (CVF494)] [Haemophilus somnus 129PT]
CU052_19085	42.17	5e-127	(yhxB/manB) probable phosphomannomutase [LOS (CVF494)] [Haemophilus ducreyi 35000HP]
CU052_21200	62.72	3e-157	(galE) UDP-glucose 4-epimerase [LOS (CVF494)] [Haemophilus influenzae 86-028NP]
CU052_26195	46.86	5e-66	(msbA) ABC transporter ATP-binding protein MsbA [LOS (CVF494)] [Haemophilus ducreyi 35000HP]
CU052_03900	65.88	0	(rfaE) ADP-heptose synthase [LOS (VF0326)] [Haemophilus influenzae Rd KW20]
CU052_04965	51.74	2e-137	(neuC1) UDP-N-acetylglucosamine 2-epimerase [LOS (VF0326)] [Campylobacter jejuni subsp. jejuni NCTC 11168]
CU052_10380	59.24	8e-151	(lpxD) UDP-3-O-3-hydroxymyristoyl] glucosamine N-acyltransferase [LOS (CVF494)] [Haemophilus ducreyi 35000HP]
EF-Tu
CU052_07020	69.8	0	(tuf) elongation factor Tu [EF-Tu (CVF587)] [Mycoplasma gallisepticum str. R(low)]
CU052_07810	69.8	0	(tuf) elongation factor Tu [EF-Tu (CVF587)] [Mycoplasma gallisepticum str. R(low)]
Hsp60
CU052_07360	74.9	0	(htpB) 60 kDa chaperonin (Protein Cpn60)(groEL protein)(Heat shock protein B). [Hsp60 (CVF347)] [Legionella pneumophila str. Paris]
Listeria adhesion protein
CU052_11675	49.07	0	(lap) hypothetical protein [Listeria adhesion protein (CVF228)] [Listeria innocua Clip11262]
MOMP
CU052_02555	59.93	0	(CT396) molecular chaperone DnaK [MOMP (AI392)] [Chlamydia trachomatis D/UW-3/CX]
CU052_02940	40.9	2e-138	(CT396) molecular chaperone DnaK [MOMP (AI392)] [Chlamydia trachomatis D/UW-3/CX]
Motility
Flagella
CU052_01775	90.4	0	(flaD) flagellin [Flagella (CVF281)] [Vibrio vulnificus YJ016]
CU052_01780	96.25	0	(flaA) flagellin [Flagella (CVF281)] [Vibrio parahaemolyticus RIMD 2210633]
CU052_01785	77.08	0	(flgL) flagellar hook-associated protein [Flagella (CVF281)] [Vibrio parahaemolyticus RIMD 2210633]
CU052_01790	78.06	0	(flgK) flagellar hook-associated protein [Vibrio vulnificus YJ016]
CU052_01795	91.56	0	(flgJ) peptidoglycan hydrolase [Flagella (CVF281)] [Vibrio parahaemolyticus RIMD 2210633]
CU052_01800	96.97	0	(flgI) flagellar P-ring protein precursor [Flagella (CVF281)] [Vibrio parahaemolyticus RIMD 2210633]
CU052_01805	94.59	0	(flgH) flagellar L-ring protein precursor [Flagella (CVF281)] [Vibrio parahaemolyticus RIMD 2210633]
CU052_01810	98.47	0	(flgG) polar flagellar FlgG [Flagella (CVF281)] [Vibrio parahaemolyticus RIMD 2210633]
CU052_01815	95.58	0	(flgF) polar flagellar FlgF [Flagella (CVF281)] [Vibrio parahaemolyticus RIMD 2210633]
CU052_01825	96.34	0	(flgE) flagellar hook protein [Flagella (CVF281)] [Vibrio parahaemolyticus RIMD 2210633]
CU052_01830	94.04	4e-161	(flgD) flagellar basal body rod modification protein [Flagella (CVF281)] [Vibrio parahaemolyticus RIMD 2210633]
CU052_01835	98.54	2e-98	(flgC) flagellar basal body rod protein [Flagella (CVF281)] [Vibrio parahaemolyticus RIMD 2210633]
CU052_01840	96.18	1e-91	(flgB) flagellar basal body protein [Flagella (CVF281)] [Vibrio parahaemolyticus RIMD 2210633]
CU052_01845	96.36	0	(cheR) chemotaxis methyltransferase CheR [Flagella (CVF281)] [Vibrio parahaemolyticus RIMD 2210633]
CU052_01850	98.58	0	(cheV) chemotaxis CheV [Flagella (CVF281)] [Vibrio parahaemolyticus RIMD 2210633]
CU052_01855	89.35	5e-136	(flgA) flagellar basal body P-ring biosynthesis protein [Flagella (CVF281)] [Vibrio parahaemolyticus RIMD 2210633]
CU052_01860	91.49	3e-51	(flgM) polar flagellar FlgM [Flagella (CVF281)] [Vibrio parahaemolyticus RIMD 2210633]
CU052_01865	89.36	2e-90	(flgN) polar flagellar FlgN [Flagella (CVF281)] [Vibrio parahaemolyticus RIMD 2210633]
CU052_02370	96.97	0	(motB) flagellar motor protein [Flagella (CVF281)] [Vibrio parahaemolyticus RIMD 2210633]
CU052_02375	98.42	6e-180	(motA) flagellar motor protein [Flagella (CVF281)] [Vibrio parahaemolyticus RIMD 2210633]
CU052_07615	93.69	2e-143	(motX) FOG: TPR repeat [Flagella (CVF281)] [Vibrio vulnificus CMCP6]
CU052_10935	93.63	0	(flaE) flagellin [Flagella (CVF281)] [Vibrio vulnificus CMCP6]
CU052_10945	90.4	0	(flaD) flagellin [Flagella (CVF281)] [Vibrio vulnificus YJ016]
CU052_10955	96.01	0	(flaB) flagellin [Flagella (CVF281)] [Vibrio parahaemolyticus RIMD 2210633][Vibrio parahaemolyticus RIMD 2210633]
CU052_10960	79.86	6e-81	(flaG) flagellar protein FlaG [Flagella (CVF281)] [Vibrio parahaemolyticus RIMD 2210633][Vibrio parahaemolyticus RIMD 2210633]
CU052_10965	86.04	0	(fliD) flagellar hook-associated protein [Flagella (CVF281)] [Vibrio parahaemolyticus RIMD 2210633][Vibrio parahaemolyticus RIMD 2210633]
CU052_10970	88.12	3e-61	(flaI) polar flagellar rod protein FlaI [Flagella (CVF281)] [Vibrio parahaemolyticus RIMD 2210633][Vibrio parahaemolyticus RIMD 2210633]
CU052_10975	99.26	2e-97	(fliS) flagellar protein FliS [Flagella (CVF281)] [Vibrio parahaemolyticus RIMD 2210633][Vibrio parahaemolyticus RIMD 2210633]
CU052_10980	94.47	0	(flrA) polar flagellar protein FlaK [Flagella (CVF281)] [Vibrio parahaemolyticus RIMD 2210633]
CU052_10985	97.06	0	(flrB) FlaL [Flagella (CVF281)] [Vibrio parahaemolyticus RIMD 2210633]
CU052_10990	95.1	0	(flrC) FlaM [Flagella (CVF281)] [Vibrio parahaemolyticus RIMD 2210633]
CU052_10995	93.2	2e-67	(fliE) flagellar hook-basal body protein [Flagella (CVF281)] [Vibrio parahaemolyticus RIMD 2210633]
CU052_11000	94.83	0	(fliF) flagellar M-ring protein [Flagella (CVF281)] [Vibrio parahaemolyticus RIMD 2210633]
CU052_11005	97.15	0	(fliG) flagellar motor protein [Flagella (CVF281)] [Vibrio parahaemolyticus RIMD 2210633]
CU052_11010	93.23	0	(fliH) flagellar assembly protein [Flagella (CVF281)] [Vibrio parahaemolyticus RIMD 2210633]
CU052_11015	98.18	0	(fliI) flagellum-specific ATP synthase [Flagella (CVF281)] [Vibrio parahaemolyticus RIMD 2210633]
CU052_11020	88.81	1e-90	(fliJ) flagellar protein [Flagella (CVF281)] [Vibrio parahaemolyticus RIMD 2210633]
CU052_11030	52.53	0	(fliK) polar flagellar hook-length control protein FliK [Flagella (CVF281)] [Vibrio parahaemolyticus RIMD 2210633]
CU052_11035	89.82	9e-105	(fliL) flagellar basal body-associated protein [Flagella (CVF281)] [Vibrio parahaemolyticus RIMD 2210633]
CU052_11040	97.7	0	(filM) flagellar motor switch protein [Flagella (CVF281)] [Vibrio parahaemolyticus RIMD 2210633]
CU052_11045	98.53	9e-93	(fliN) flagellar motor switch protein [Flagella (CVF281)] [Vibrio parahaemolyticus RIMD 2210633]
CU052_11050	94.16	6e-89	(fliO) polar flagellar assembly protein FliO [Flagella (CVF281)] [Vibrio parahaemolyticus RIMD 2210633]
CU052_11055	92.5	0	(fliP) flagellar biosynthesis protein [Flagella (CVF281)] [Vibrio parahaemolyticus RIMD 2210633]
CU052_11060	98.88	1e-58	(fliQ) flagellar biosynthesis protein [Flagella (CVF281)] [Vibrio parahaemolyticus RIMD 2210633]
CU052_11065	95.34	7e-164	(fliR) flagellar biosynthesis protein [Flagella (CVF281)] [Vibrio parahaemolyticus RIMD 2210633]
CU052_11070	97.07	0	(flhB) flagellar biosynthesis protein [Flagella (CVF281)] [Vibrio parahaemolyticus RIMD 2210633]
CU052_11075	97.5	0	(flhA) flagellar biosynthesis protein [Flagella (CVF281)] [Vibrio parahaemolyticus RIMD 2210633]
CU052_11080	92.45	0	(flhF) flagellar biosynthesis protein [Flagella (CVF281)] [Vibrio parahaemolyticus RIMD 2210633]
CU052_11085	98.55	0	(flhG) flagellar biosynthesis protein FlhG [Flagella (CVF281)] [Vibrio parahaemolyticus RIMD 2210633]
CU052_11090	96.72	3e-179	(fliA) flagellar biosynthesis sigma factor FliA [Flagella (CVF281)] [Vibrio parahaemolyticus RIMD 2210633]
CU052_11095	98.46	4e-91	(cheY) chemotaxis protein CheY [Flagella (CVF281)] [Vibrio vulnificus YJ016]
CU052_11100	90.65	3e-164	(cheZ) chemotaxis protein CheZ [Flagella (CVF281)] [Vibrio parahaemolyticus RIMD 2210633]
CU052_11105	89.87	0	(cheA) chemotaxis protein CheA [Flagella (CVF281)] [Vibrio parahaemolyticus RIMD 2210633]
CU052_11110	93.53	0	(cheB) chemotaxis-specific methylesterase [Flagella (CVF281)] [Vibrio parahaemolyticus RIMD 2210633]
CU052_11125	100	4e-117	(cheW) chemotaxis protein CheW [Flagella (CVF281)] [Vibrio parahaemolyticus RIMD 2210633]
CU052_11715	94.88	0	(motY) sodium-type flagellar protein MotY [Flagella (CVF281)] [Vibrio parahaemolyticus RIMD 2210633]
CU052_01095	40.76	9e-99	(fleR) two component, sigma54 specific, transcriptional regulator, Fis family [Flagella (CVF521)] [Pseudomonas putida GB-1]
CU052_03420	40.76	2e-40	(fleQ) transcriptional regulator FleQ [Flagella (VF0273)] [Pseudomonas aeruginosa PAO1]
CU052_01770	51.87	2e-130	(flaD) flagellin [Flagella (VF0519)] [Vibrio cholerae O1 biovar El Tor str. N16961]
CU052_01870	82.31	8e-74	(flgP) flagellar protein FlgP [Flagella (VF0519)] [Vibrio cholerae O1 biovar El Tor str. N16961]
CU052_01875	86.98	5e-112	(flgO) flagellar protein FlgO [Flagella (VF0519)] [Vibrio cholerae O1 biovar El Tor str. N16961]
CU052_01880	76.34	0	(flgT) flagellar protein FlgT [Flagella (VF0519)] [Vibrio cholerae O1 biovar El Tor str. N16961]
CU052_15930	85.19	0	(scrG) hypothetical protein [lateral flagella (AI142)] [Vibrio parahaemolyticus RIMD 2210633]
CU052_24325	78.29	0	(scrC) sensory box/GGDEF family protein SrcC [lateral flagella (AI142)] [Vibrio parahaemolyticus RIMD 2210633]
CU052_24330	78.5	0	(scrB) extracellular solute binding protein ScrB [lateral flagella (AI142)] [Vibrio parahaemolyticus RIMD 2210633]
CU052_24335	85.9	0	(scrA) aminotransferase ScrA [lateral flagella (AI142)] [Vibrio parahaemolyticus RIMD 2210633]
CU052_24420	84.25	9e-87	(fliJ) hypothetical protein [lateral flagella (AI142)] [Vibrio parahaemolyticus RIMD 2210633]
CU052_24425	96.19	0	(fliI) putative flagellum-specific ATP synthase [lateral flagella (AI142)] [Vibrio parahaemolyticus RIMD 2210633]
CU052_24430	86.85	2e-165	(fliH) flagellar assembly protein H [lateral flagella (AI142)] [Vibrio parahaemolyticus RIMD 2210633]
CU052_24435	94.29	0	(fliG) flagellar motor switch protein G [lateral flagella (AI142)] [Vibrio parahaemolyticus RIMD 2210633]
CU052_24440	92.29	0	(fliF) flagellar MS-ring protein [lateral flagella (AI142)] [Vibrio parahaemolyticus RIMD 2210633]
CU052_24445	88.14	8e-72	(fliE) putative flagellar hook-basal body complex protein [lateral flagella (AI142)] [Vibrio parahaemolyticus RIMD 2210633]
CU052_24450	93.92	0	(lafK) putative two-component response regulator [lateral flagella (AI142)] [Vibrio parahaemolyticus RIMD 2210633]
CU052_24455	62.1	1e-111	(motY) putative sodium-type flagellar protein MotY [lateral flagella (AI142)] [Vibrio parahaemolyticus RIMD 2210633]
CU052_24460	79.41	1e-164	(fliM) putative flagellar motor switch protein [lateral flagella (AI142)] [Vibrio parahaemolyticus RIMD 2210633]
CU052_24465	89.43	3e-73	(fliN) flagellar motor switch protein [lateral flagella (AI142)] [Vibrio parahaemolyticus RIMD 2210633]
CU052_24470	90.59	1e-160	(fliP) flagellar biosynthesis protein FliP [lateral flagella (AI142)] [Vibrio parahaemolyticus RIMD 2210633]
CU052_24475	95.51	2e-56	(fliQ) flagellar biosynthetic protein [lateral flagella (AI142)] [Vibrio parahaemolyticus RIMD 2210633]
CU052_24480	93.95	2e-156	(fliR) putative flagellar biosynthetic protein FliR[lateral flagella (AI142)] [Vibrio parahaemolyticus RIMD 2210633]
CU052_24485	92.27	0	(flhB) flagellar biosynthetic protein [lateral flagella (AI142)] [Vibrio parahaemolyticus RIMD 2210633]
CU052_24490	95.69	0	(flhA) flagellar biosynthesis protein [lateral flagella (AI142)] [Vibrio parahaemolyticus RIMD 2210633]
CU052_24500	83.21	7e-160	(lafA) lateral flagellin LafA [lateral flagella (AI142)] [Vibrio parahaemolyticus RIMD 2210633]
CU052_24510	76.89	0	(lafB) flagellar distal capping protein LafB [lateral flagella (AI142)] [Vibrio parahaemolyticus RIMD 2210633]
CU052_24515	89.68	1e-82	(lafC) LafC protein [lateral flagella (AI142)] [Vibrio parahaemolyticus RIMD 2210633]
CU052_24520	82	2e-57	(lafD) LafD protein [lateral flagella (AI142)] [Vibrio parahaemolyticus RIMD 2210633]
CU052_24525	55.89	3e-119	(lafE) LafE protein [lateral flagella (AI142)] [Vibrio parahaemolyticus RIMD 2210633]
CU052_24530	82.84	2e-101	(lafF) LafF protein [lateral flagella (AI142)] [Vibrio parahaemolyticus RIMD 2210633]
CU052_24535	92.56	1e-170	(lafS) flagellar-specific transcription initiation factor sigma, LafS [lateral flagella (AI142)] [Vibrio parahaemolyticus RIMD 2210633]
CU052_24540	93.63	0	(motA) flagellar motor protein MotA [lateral flagella (AI142)] [Vibrio parahaemolyticus RIMD 2210633]
CU052_24545	89.39	0	(lafU/motB) chemotaxis LafU protein [lateral flagella (AI142)] [Vibrio parahaemolyticus RIMD 2210633]
CU052_24705	90.46	0	(lafW) putative flagellin [lateral flagella (AI142)] [Vibrio parahaemolyticus RIMD 2210633]
CU052_24710	85.28	0	(flgL) flagellar hook-associated protein FlgL [lateral flagella (AI142)] [Vibrio parahaemolyticus RIMD 2210633]
CU052_24715	84.25	0	(flgK) putative flagellar hook-associated protein [lateral flagella (AI142)] [Vibrio parahaemolyticus RIMD 2210633]
CU052_24720	81.32	1e-104	(flgJ) putative flagellar protein [lateral flagella (AI142)] [Vibrio parahaemolyticus RIMD 2210633]
CU052_24725	94.1	0	(flgI) flagellar basal body P-ring protein [lateral flagella (AI142)] [Vibrio parahaemolyticus RIMD 2210633]
CU052_24730	93.72	1e-157	(flgH) flagellar basal body L-ring protein [lateral flagella (AI142)] [Vibrio parahaemolyticus RIMD 2210633]
CU052_24735	96.17	4e-171	(flgG) putative flagellar basal-body rod protein [lateral flagella (AI142)] [Vibrio parahaemolyticus RIMD 2210633]
CU052_24740	92.59	1e-168	(flgF) putative flagellar basal-body rod protein [lateral flagella (AI142)] [Vibrio parahaemolyticus RIMD 2210633]
CU052_24745	86.72	0	(flgE) flagellar hook protein FlgE [lateral flagella (AI142)] [Vibrio parahaemolyticus RIMD 2210633]
CU052_24750	85.46	5e-141	(flgD) flagellar basal body rod modification protein [lateral flagella (AI142)] [Vibrio parahaemolyticus RIMD 2210633]
CU052_24755	95.14	4e-99	(flgC) flagellar basal body rod protein FlgC [lateral flagella (AI142)] [Vibrio parahaemolyticus RIMD 2210633]
CU052_24760	94.17	8e-81	(flgB) flagellar basal body rod protein FlgB [lateral flagella (AI142)] [Vibrio parahaemolyticus RIMD 2210633]
CU052_24765	67.8	2e-122	(flgA) flagellar basal body P-ring biosynthesis protein [lateral flagella (AI142)] [Vibrio parahaemolyticus RIMD 2210633]
CU052_24770	88.17	4e-58	(flgM) LfgM protein [lateral flagella (AI142)] [Vibrio parahaemolyticus RIMD 2210633]
CU052_24775	79.31	6e-75	(flgN) LfgN protein [lateral flagella (AI142)] [Vibrio parahaemolyticus RIMD 2210633]
CU052_05930	40.97	1e-47	(fliY) cystine transporter subunit [peritrichous flagella (AI139)] [Salmonella enterica subsp. enterica serovar Typhimurium str. LT2]
CU052_16365	41.69	1e-75	(fleQ) transcriptional regulator FleQ [polar flagella (AI149)] [Legionella pneumophila subsp. pneumophila str. Philadelphia 1]
CU052_11115	62.6	5e-121	(B565_1123) CobQ/CobB/MinD/ParA family protein [Polar flagella (CVF786)] [Aeromonas veronii B565]
CU052_11120	45.53	2e-56	(cheW) chemotaxis protein CheW [Polar flagella (CVF786)] [Aeromonas hydrophila subsp. hydrophila ATCC 7966]
CU052_01295	44.17	1e-57	(flmH) 3-oxoacyl-ACP reductase [Polar flagella (VF0473)] [Aeromonas hydrophila ML09-119]
CU052_12030	77.05	7e-137	(flmH) 3-oxoacyl-ACP reductase [Polar flagella (VF0473)] [Aeromonas hydrophila ML09-119]
CU052_23205	44.26	5e-65	(flmH) 3-oxoacyl-ACP reductase [Polar flagella (VF0473)] [Aeromonas hydrophila ML09-119]
CU052_12115	51.13	4e-102	(cheV) chemotaxis protein [Deoxyhexose linking sugar, 209 Da capping structure (AI138)] [Pseudomonas aeruginosa PAO1]
Regulation
AI-2 (Autoinducer-2)
CU052_09165	94.77	9e-125	(luxS) S-ribosylhomocysteinase [Autoinducer-2 (CVF628)] [Vibrio parahaemolyticus RIMD 2210633]
CU052_23115	43.25	0	(adeG) RND family efflux transporter [AdeFGH efflux pump/transport autoinducer (CVF773)] [Acinetobacter baumannii AB0057]
CAI-1(cholerae autoinducer-1)
CU052_22120	84.18	0	(cqsA) hypothetical protein [Cholerae autoinducer-1 (CVF627)] [Vibrio parahaemolyticus RIMD 2210633]
Secretion system
EPS type II secretion system
CU052_03940	45.38	4e-31	(epsB) putative general secretion pathway protein B [eps (SS205)] [Vibrio cholerae O395]
CU052_03945	60.29	0	(epsA) general secretion pathway protein A [eps (SS214)] [Vibrio vulnificus CMCP6]
CU052_05240	82.61	2e-159	(epsN) general secretion pathway protein N [EPS type II secretion system (CVF268)] [Vibrio parahaemolyticus RIMD 2210633]
CU052_05245	91.46	4e-109	(epsM) general secretion pathway protein M [EPS type II secretion system (CVF268)] [Vibrio parahaemolyticus RIMD 2210633]
CU052_05250	85.53	0	(epsL) general secretion pathway protein L [EPS type II secretion system (CVF268)] [Vibrio parahaemolyticus RIMD 2210633]
CU052_05255	89.75	0	(epsK) general secretion pathway protein K [EPS type II secretion system (CVF268)] [Vibrio parahaemolyticus RIMD 2210633]
CU052_05260	81.55	3e-140	(epsJ) general secretion pathway protein J [EPS type II secretion system (CVF268)] [Vibrio parahaemolyticus RIMD 2210633]
CU052_05265	94.5	7e-72	(epsI) general secretion pathway protein I [EPS type II secretion system (CVF268)] [Vibrio parahaemolyticus RIMD 2210633]
CU052_05270	83.42	2e-109	(epsH) general secretion pathway protein H [EPS type II secretion system (CVF268)] [Vibrio parahaemolyticus RIMD 2210633]
CU052_05275	96.6	5e-103	(epsG) general secretion pathway protein G [EPS type II secretion system (CVF268)] [Vibrio parahaemolyticus RIMD 2210633]
CU052_05280	93.84	0	(epsF) general secretion pathway protein F [EPS type II secretion system (CVF268)] [Vibrio parahaemolyticus RIMD 2210633]
CU052_05285	96.2	0	(epsE) general secretion pathway protein E [EPS type II secretion system (CVF268)] [Vibrio parahaemolyticus RIMD 2210633]
CU052_05290	93.05	0	(gspD) general secretion pathway protein D precursor [EPS type II secretion system (CVF268)] [Vibrio parahaemolyticus RIMD 2210633]
CU052_05295	81.11	0	(epsC) general secretion pathway protein C [EPS type II secretion system (CVF268)] [Vibrio parahaemolyticus RIMD 2210633]
T3SS1
CU052_17020	73.35	1e-165	(vopD) type III secretion system translocator protein VopD [T3SS1 (VF0408)] [Vibrio parahaemolyticus RIMD 2210633]
CU052_17025	67.92	1e-175	(vopB) type III secretion system translocator protein VopB [T3SS1 (VF0408)] [Vibrio parahaemolyticus RIMD 2210633]
CU052_17030	95.03	2e-113	(vcrH) type III secretion system chaperone VcrH [T3SS1 (VF0408)] [Vibrio parahaemolyticus RIMD 2210633]
CU052_17035	56.32	0	(vcrV) type III secretion system needle tip protein VcrV [Vibrio parahaemolyticus RIMD 2210633]
CU052_17040	72.92	7e-38	(vcrG) type III secretion system chaperone VcrG [Vibrio parahaemolyticus RIMD 2210633]
CU052_17045	83.09	9e-81	(vcrR) type III secretion system protein VcrR [Vibrio parahaemolyticus RIMD 2210633]
CU052_17050	94.89	0	(vcrD) type III secretion system C ring protein VcrD [Vibrio parahaemolyticus RIMD 2210633]
CU052_17055	69.3	4e-57	(vscY) type III secretion system C-ring protein VscY for secretion specificity [Vibrio parahaemolyticus RIMD 2210633]
CU052_17060	76	1e-68	(vscX) type III secretion system C-ring protein VscX for secretion specificity [Vibrio parahaemolyticus RIMD 2210633]
CU052_17065	78.9	3e-60	(sycN) type III secretion system regulatory protein [Vibrio parahaemolyticus RIMD 2210633]
CU052_17070	79.79	4e-51	(tyeA) type III secretion system regulatory protein [Vibrio parahaemolyticus RIMD 2210633]
CU052_17075	87.21	0	(vopN) type III secretion system protein VopN [Vibrio parahaemolyticus RIMD 2210633]
CU052_17080	94.53	0	(vscN) type III secretion system ATPase VscN [Vibrio parahaemolyticus RIMD 2210633]
CU052_17085	76.67	1e-61	(vscO) type III secretion system protein YscO [Vibrio parahaemolyticus RIMD 2210633]
CU052_17095	72.27	1e-178	(vscQ) type III secretion system cytoplasmic protein VscQ [Vibrio parahaemolyticus RIMD 2210633]
CU052_17100	96.76	1e-148	(vscR) type III secretion system C-ring protein VscR [Vibrio parahaemolyticus RIMD 2210633]
CU052_17105	96.59	5e-55	(vscS) type III secretion system C-ring protein VscS [Vibrio parahaemolyticus RIMD 2210633]
CU052_17110	86.15	1e-164	(vscT) type III secretion system C ring protein VscT [Vibrio parahaemolyticus RIMD 2210633]
CU052_17115	88.33	0	(vscU) type III secretion system C-ring protein VscU [Vibrio parahaemolyticus RIMD 2210633]
CU052_17120	82.93	0	(vopQ) type III secretion system effector VopQ [Vibrio parahaemolyticus RIMD 2210633]
CU052_17125	70.39	2e-76	(vecA) Type III secretion system chaperone VecA [T3SS1 (VF0408)] [Vibrio parahaemolyticus RIMD 2210633]
CU052_17130	75.32	2e-161	(vopR) Type III secretion system effector VopR, phosphoinositide-binding protein [T3SS1 (VF0408)] [Vibrio parahaemolyticus RIMD 2210633]
CU052_17150	85.51	2e-132	(vscL) type III secretion system cytoplasmic protein VscL [T3SS1 (VF0408)] [Vibrio parahaemolyticus RIMD 2210633]
CU052_17155	57.92	6e-98	(vscK) type III secretion system cytoplasmic protein VscK [T3SS1 (VF0408)] [Vibrio parahaemolyticus RIMD 2210633]
CU052_17160	90.76	1e-162	(vscJ) type III secretion system IM ring protein VscJ [T3SS1 (VF0408)] [Vibrio parahaemolyticus RIMD 2210633]
CU052_17165	92.11	4e-73	(vscI) type III secretion system inner rod protein VscI [T3SS1 (VF0408)] [Vibrio parahaemolyticus RIMD 2210633]
CU052_17170	52.38	6e-74	(vscH) type III secretion system protein VscH [T3SS1 (VF0408)] [Vibrio parahaemolyticus RIMD 2210633]
CU052_17175	71.19	5e-53	(vscG) Type III secretion system chaperone VscG [T3SS1 (VF0408)] [Vibrio parahaemolyticus RIMD 2210633]
CU052_17180	84.15	2e-44	(vscF) type III secretion system needle protein VscF [T3SS1 (VF0408)] [Vibrio parahaemolyticus RIMD 2210633]
CU052_17190	81.06	0	(vscD) type III secretion system IM ring protein VscD [T3SS1 (VF0408)] [Vibrio parahaemolyticus RIMD 2210633]
CU052_17195	82.16	0	(vscC) type III secretion system OM ring protein VscC [T3SS1 (VF0408)] [Vibrio parahaemolyticus RIMD 2210633]
CU052_17200	61.27	2e-64	(vscB) type III secretion system regulatory protein [T3SS1 (VF0408)] [Vibrio parahaemolyticus RIMD 2210633]
CU052_17205	74.54	0	(exsD) transcriptional regulator ExsD [T3SS1 (VF0408)] [Vibrio parahaemolyticus RIMD 2210633]
CU052_17210	86.71	0	(exsA) transcriptional regulator ExsA [T3SS1 (VF0408)] [Vibrio parahaemolyticus RIMD 2210633]
CU052_17215	56.41	1e-41	(virG) Type III secretion system chaperone VscW [T3SS1 (VF0408)] [Vibrio parahaemolyticus RIMD 2210633]
CU052_17220	81.76	7e-86	(vxsC) transcriptional regulator ExsC [T3SS1 (VF0408)] [Vibrio parahaemolyticus RIMD 2210633]
Other T3SS
CU052_01340	40.4	5e-74	(hopAJ2) type III effector HopAJ2 [P. syringae TTSS effectors (CVF534)] [Pseudomonas syringae pv. tomato str. DC3000]
CU052_22405	42.73	3e-21	(hopJ1) type III effector HopJ1 [P. syringae TTSS effectors (CVF534)] [Pseudomonas syringae pv. syringae B728a]
CU052_00025	44.52	2e-40	(mlr6326) putative DNA invertase [T3SS (SS026)] [Mesorhizobium loti MAFF303099]
CU052_12360	95.35	0	(ati2) putative inositol phosphatase; TTSS effector protein [T3SS (VF0479)] [Aeromonas salmonicida subsp. salmonicida A449]
CU052_12365	91.95	6e-103	(ati1) putative ati2 chaperone [T3SS (VF0479)] [Aeromonas salmonicida subsp. salmonicida A449]
T4SS
CU052_08750	48.76	1e-75	(lpg2936) Dot/Icm type IV secretion system effector [Dot/Icm (VF0156)] [Legionella pneumophila subsp. pneumophila str. Philadelphia 1]
CU052_22670	41.04	7e-87	(trwD) TrwD [Trw type IV secretion system (CVF604)] [Bartonella tribocorum CIP 105476]
CU052_22620	40.4	3e-31	(virB1) type IV secretion system protein VirB1 [Type IV secretion system (CVF385)] [Brucella suis 1330]
CU052_22665	42.02	1e-44	(virB10) type IV secretion system channel protein VirB10 [VirB type IV secretion system (VF0365)] [Brucella melitensis bv. 1 str. 16M]
CU052_03990	52.05	2e-49	(CbuK_1823) GatB/Yqey domain protein [T4SS effectors (CVF803)] [Coxiella burnetii CbuK_Q154]
CU052_09565	46.94	6e-43	(CbuG_0575) hypothetical protein [T4SS effectors (CVF803)] [Coxiella burnetii CbuG_Q212]
CU052_16160	52.28	4e-141	(CbuG_1738) trans-2-enoyl-CoA reductase [T4SS effectors (CVF803)] [Coxiella burnetii CbuG_Q212]
CU052_21245	44.11	1e-118	(COXBURSA331_A0369) trans-2-enoyl-CoA reductase [T4SS effectors (CVF803)] [Coxiella burnetii RSA 331]
T6SS
CU052_00940	41.8	3e-32	(PFLU6009) putative ABC transport system, ATP-binding protein [Hcp secretion island-1 encoded type VI secretion system (H-T6SS) (CVF535)][Pseudomonas fluorescens SBW25]
CU052_12345	40.43	7e-27	(Psyr_2628) ABC transporter [Hcp secretion island-1 encoded type VI secretion system (H-T6SS) (CVF535)] [Pseudomonas syringae pv. syringae B728a]
CU052_15460	48.26	0	(clpV1) type VI secretion ATPase, ClpV1 family [Hcp secretion island-1 encoded type VI secretion system (H-T6SS) (CVF535)] [Pseudomonas putida W619]
CU052_20515	42.18	1e-50	(pppA) putative phosphoprotein phosphatase [Hcp secretion island-1 encoded type VI secretion system (H-T6SS) (CVF535)] [Pseudomonas aeruginosa LESB58]
CU052_20560	49.71	0	(clpV1) type VI secretion ATPase, ClpV1 family [Hcp secretion island-1 encoded type VI secretion system (H-T6SS) (CVF535)] [Pseudomonas putida W619]
CU052_21235	41.3	5e-31	(Psyr_2628) ABC transporter [Hcp secretion island-1 encoded type VI secretion system (H-T6SS) (CVF535)] [Pseudomonas syringae pv. syringae B728a]
CU052_22825	47.18	0	(tssH/clpV/bscF) putative type VI secretion system protein TssH [T6SS (SS193)] [Burkholderia cenocepacia J2315]
CU052_22855	51.33	4e-47	(cts2S) T6SS protein Cts2S [CTS2 (SS187)] [Citrobacter rodentium ICC168]
CU052_20490	40.15	1e-30	(lip2) hypothetical protein [HSI-2 (SS179)] [Pseudomonas aeruginosa PAO1]
CU052_15430	48.8	5e-48	(impB) hypothetical protein [Imp (SS195)] [Agrobacterium tumefaciens str. C58]
CU052_15435	51.64	3e-170	(impC) hypothetical protein [Imp (SS195)] [Agrobacterium tumefaciens str. C58]
CU052_20525	57.76	1e-67	(impB) hypothetical protein [Imp (SS195)] [Agrobacterium tumefaciens str. C58]
CU052_20530	64.94	0	(impC) hypothetical protein [Imp (SS195)] [Agrobacterium tumefaciens str. C58]
Toxin
Ace
CU052_03685	40.17	5e-118	(secA2) preprotein translocase ATPase SecA2 [Accessory secretion factor (CVF299)] [Mycobacterium liflandii 128FXT]
TLH (thermolabile hemolysin)
CU052_24955	86.97	0	(tlh) thermolabile hemolysin TLH [thermolabile hemolysin (TLH)/lecithin-dependent hemolysin (LDH) (TX170)] [Vibrio parahaemolyticus RIMD 2210633]
Colibactin
CU052_00915	45.15	2e-76	(clbQ) putative thioesterase [colibactin (TX033)] [Escherichia coli O18:K1:H7 str. IHE3034]
CU052_00955	47.8	9e-126	(clbM) putative drug/sodium antiporter [colibactin (TX033)] [Escherichia coli O18:K1:H7 str. IHE3034]
CU052_00960	42.61	6e-117	(clbL) putative amidase [colibactin (TX033)] [Escherichia coli O18:K1:H7 str. IHE3034]
CU052_00985	51.37	0	(clbI) putative polyketide synthase [colibactin (TX033)] [Escherichia coli O18:K1:H7 str. IHE3034]
CU052_00990	40.21	0	(clbH) putative non-ribosomal peptide synthase [colibactin (TX033)] [Escherichia coli O18:K1:H7 str. IHE3034]
CU052_00995	47.31	4e-114	(clbF) putative acyl-CoA dehydrogenase [colibactin (TX033)] [Escherichia coli O18:K1:H7 str. IHE3034]
CU052_01000	46.15	2e-19	(clbE) putative D-alanyl carrier protein [colibactin (TX033)] [Escherichia coli O18:K1:H7 str. IHE3034]
CU052_01005	65.12	4e-132	(clbD) putative 3-hydroxyacyl-CoA dehydrogenase [colibactin (TX033)] [Escherichia coli O18:K1:H7 str. IHE3034]
CU052_01010	42.46	0	(clbC) putative polyketide synthase [colibactin (TX033)] [Escherichia coli O18:K1:H7 str. IHE3034]
Enterobactin
CU052_19685	86.83	0	(vctA) putaive Fe-regulated protein B precursor [Enterobactin receptors (CVF277)] [Vibrio parahaemolyticus RIMD 2210633]
Enterotoxin
CU052_09895	50.91	0	(ast) enterotoxin [Heat-stable cytotonic enterotoxin, Ast (CVF789)] [Aeromonas hydrophila ML09-119]
Immune evasion
Capsule
CU052_04715	72.16	0	(wbfV/wcvB) Predicted UDP-glucose 6-dehydrogenase [Capsular polysaccharide (CVF282)] [Vibrio vulnificus CMCP6]
CU052_04720	55.56	1e-121	(wecA) undecaprenyl-phosphate alpha-N-acetylglucosaminephosphotransferase [Capsular polysaccharide (CVF282)] [Vibrio fischeri ES114]
CU052_04865	82.67	0	(rmlB) dTDP-glucose 4,6-dehydratase [Capsular polysaccharide (CVF282)] [Vibrio fischeri ES114]
CU052_04920	54.08	0	(wbfB) WbfB protein [Capsular polysaccharide (CVF282)][Vibrio fischeri ES114]
CU052_23750	86.27	0	(cpsA) putative capsular polysaccharide biosynthesis glycosyltransferase [Capsular polysaccharide (CVF282)][Vibrio parahaemolyticus RIMD 2210633]
CU052_23755	71.57	0	(cpsB) hypothetical protein [Capsular polysaccharide (CVF282)][Vibrio parahaemolyticus RIMD 2210633]
CU052_23760	90.4	1e-116	(cpsC) putative polysaccharide export-related protein [Capsular polysaccharide (CVF282)][Vibrio parahaemolyticus RIMD 2210633]
CU052_23765	65.59	0	(cpsD) ATPase involved in chromosome partitioning [Capsular polysaccharide (CVF282)][Vibrio vulnificus CMCP6]
CU052_23770	72.76	7e-140	(cpsE) hypothetical protein [Capsular polysaccharide (CVF282)][Vibrio parahaemolyticus RIMD 2210633]
CU052_23775	78.57	0	(cpsF) putative lipopolysaccharide biosynthesis protein [Capsular polysaccharide (CVF282)][Vibrio parahaemolyticus RIMD 2210633]
CU052_23780	73.37	0	(cpsG) hypothetical protein [Capsular polysaccharide (CVF282)][Vibrio parahaemolyticus RIMD 2210633]
CU052_23790	67.36	0	(cpsJ) hypothetical polysaccharide biosynthesis related protein [Capsular polysaccharide (CVF282)][Vibrio parahaemolyticus RIMD 2210633]
CU052_27590	75.25	0	(wzc) putative tyrosine-protein kinase Wzc [Capsular polysaccharide (CVF282)][Vibrio vulnificus YJ016]
CU052_27595	72.6	7e-81	(wzb) cytoplasmic phosphatase [Capsular polysaccharide (CVF282)][Vibrio vulnificus YJ016]
CU052_27600	72.25	0	(wza) putative polysaccharide export protein YccZ precursor [Capsular polysaccharide (CVF282)][Vibrio fischeri ES114]
CU052_20315	43.33	2e-13	(cap8J) capsular polysaccharide synthesis enzyme [Capsule (CVF110)] [Staphylococcus aureus subsp. aureus MRSA252]
CU052_17460	40.65	6e-27	(rmlD) DTDP-L-rhamnose synthase, putative [Capsule (CVF186)] [Streptococcus sanguinis SK36]
CU052_18460	40.52	3e-20	(eps9) exopolysaccharide biosynthesis protein [Capsule (CVF186)] [Streptococcus thermophilus LMG 18311]
CU052_25035	48.7	5e-24	(eps9) exopolysaccharide biosynthesis protein [Capsule (CVF186)] [Streptococcus thermophilus LMG 18311]
CU052_11845	42.86	1e-31	(oppF) oligopeptide ABC transporter, permease component [Capsule (CVF591)] [Mycoplasma mycoides subsp. mycoides SC str. PG1]
CU052_11850	50.36	1e-43	(oppF) oligopeptide ABC transporter, permease component [Capsule (CVF591)] [Mycoplasma mycoides subsp. mycoides SC str. PG1]
CU052_13995	47.71	3e-42	(oppF) oligopeptide ABC transporter, permease component [Capsule (CVF591)] [Mycoplasma mycoides subsp. mycoides SC str. PG1]
CU052_10350	48.28	1e-78	(uppS) undecaprenyl diphosphate synthase [Capsule (CVF618)] [Enterococcus faecium Aus0004]
CU052_00680	40.97	6e-59	(ABK1_0097) transposase [Capsule (CVF775)] [Acinetobacter baumannii 1656-2]
CU052_28670	41	7e-59	(ABK1_0097) transposase [Capsule (CVF775)] [Acinetobacter baumannii 1656-2]
CU052_04960	65.78	1e-166	(siaC/synC) polysialic acid capsule biosynthesis protein SiaC [Capsule (VF0079)] [Neisseria meningitidis MC58]
CU052_10355	49.62	6e-35	(cpsB) phosphatidate cytidylyltransferase [Capsule (VF0361)] [Enterococcus faecalis V583]
CU052_08355	49.51	1e-95	(kpsF) arabinose-5-phosphate isomerase [Capsule biosynthesis and transport (CVF393)] [Campylobacter jejuni RM1221]
CU052_22755	42.21	3e-75	(kpsF) arabinose-5-phosphate isomerase [Capsule biosynthesis and transport (CVF393)] [Campylobacter jejuni subsp. doylei 269.97]
CU052_02275	50.34	3e-52	(wcbN) D,D-heptose 1,7-bisphosphate phosphatase [Capsule I (CVF645)] [Burkholderia pseudomallei 1106a]
CU052_04705	49.43	1e-90	(BC5275) UTP--glucose-1-phosphate uridylyltransferase [Polysaccharide capsule (CVF567)] [Bacillus cereus ATCC 14579]
CU052_04710	52.05	6e-118	(BCE_5384) NAD dependent epimerase/dehydratase family protein [Polysaccharide capsule (CVF567)] [Bacillus cereus ATCC 10987]
CU052_08120	50.57	7e-92	(BC5275) UTP--glucose-1-phosphate uridylyltransferase [Polysaccharide capsule (CVF567)] [Bacillus cereus ATCC 14579]
CU052_15295	40.88	1e-25	(BC5270) Undecaprenyl-phosphate galactosephosphotransferase [Polysaccharide capsule (CVF567)] [Bacillus cereus ATCC 14579]
LPS
CU052_10385	48.18	6e-44	(fabZ) (3R)-hydroxymyristoyl ACP dehydratase [LPS (CVF383)] [Brucella suis 1330]
CU052_12035	63.64	4e-28	(acpXL) acyl carrier protein [LPS (CVF383)] [Brucella melitensis bv. 1 str. 16M]
CU052_04830	40.4	7e-35	(kdtB) lipopolysaccharide core biosynthesis protein [LPS (VF0056)] [Helicobacter pylori 26695]
CU052_04900	45.78	9e-122	(waaA) lipopolysaccharide core biosynthesis protein WaaP [LPS (VF0085)] [Pseudomonas aeruginosa PAO1]
CU052_04905	50.58	7e-120	(waaF) heptosyltransferase I [LPS (VF0085)] [Pseudomonas aeruginosa PAO1]
CU052_12435	49.5	7e-100	(gtrB) bactoprenol glucosyl transferase [LPS glucosylation (CVF473)] [Shigella flexneri 5 str. 8401]
Iron uptake
CU052_18500	40.18	1e-33	(ciuD) iron ABC transporter ATP-binding protein [ciu iron uptake and siderophore biosynthesis system (CVF515)] [Corynebacterium pseudotuberculosis FRC41]
CU052_16500	71.58	2e-151	(sitC) iron transport protein, inner membrane component [Ferrous iron transport (CVF479)] [Shigella dysenteriae Sd197]
CU052_01550	79.31	8e-86	(fur) transcriptional repressor of iron-responsive genes (Fur family) (ferric uptake regulator) [Fur (VF0113)] [Salmonella enterica subsp. enterica serovar Typhimurium str. LT2]
CU052_09390	64.29	2e-168	(hitA) extracellular solute-binding protein family 1 [Haemophilus iron transport locus (CVF501)] [Haemophilus somnus 2336]
CU052_09395	51.23	4e-178	(hitB) binding-protein-dependent transport systems inner membrane component [Haemophilus iron transport locus (CVF501)] [Haemophilus somnus 2336]
CU052_09400	49.52	4e-102	(hitC) iron(III) ABC transporter, ATP-binding protein [Haemophilus iron transport locus (CVF501)] [Haemophilus somnus 129PT]
CU052_16355	40.11	6e-40	(hitC) iron(III) ABC transporter, ATP-binding protein [Haemophilus iron transport locus (CVF501)] [Haemophilus somnus 129PT]
CU052_16495	59.12	2e-110	(sitD) SitD [Iron/managanease transport (CVF459)] [Escherichia coli APEC O1]
CU052_16505	67.41	2e-133	(sitB) iron transport protein, ATP-binding component [Iron/managanease transport (CVF459)] [Escherichia coli 536]
CU052_16510	68.37	3e-156	(sitA) iron ABC transporter, substrate-binding protein [Iron/managanease transport (CVF459)] [Escherichia coli O44:H18 042]
CU052_15850	42.69	3e-63	(viuC) ferric vibriobactin ABC transporter, ATP-binding protein [Periplasmic binding protein-dependent ABC transport systems (CVF276)][Vibrio cholerae O1 biovar El Tor str. N16961]
CU052_19645	85.43	0	(vctP) iron(III) ABC transporter, periplasmic iron-compound-binding protein [Periplasmic binding protein-dependent ABC transport systems (CVF276)][Vibrio parahaemolyticus RIMD 2210633]
CU052_19650	91	0	(vctD) iron(III) ABC transporter, permease protein [Periplasmic binding protein-dependent ABC transport systems (CVF276)] [Vibrio parahaemolyticus RIMD 2210633]
CU052_19655	88.29	0	(vctG) iron(III) ABC transporter, permease protein [Periplasmic binding protein-dependent ABC transport systems (CVF276)] [Vibrio parahaemolyticus RIMD 2210633]
CU052_19660	91.63	4e-176	(vctC) iron(III) ABC transporter, ATP-binding protein [Periplasmic binding protein-dependent ABC transport systems (CVF276)] [Vibrio parahaemolyticus RIMD 2210633]
CU052_25730	62.59	6e-136	(vctD) catechol siderophore ABC transporter, permease protein [Periplasmic binding protein-dependent ABC transport systems (CVF276)] [Vibrio vulnificus YJ016]
CU052_25735	53.87	9e-118	(vctG) iron(III) ABC transporter, permease protein [Periplasmic binding protein-dependent ABC transport systems (CVF276)] [Vibrio parahaemolyticus RIMD 2210633]
CU052_25740	61.75	1e-117	(vctC) iron(III) ABC transporter, ATP-binding protein [Periplasmic binding protein-dependent ABC transport systems (CVF276)] [Vibrio parahaemolyticus RIMD 2210633]
CU052_22020	82.48	4e-83	(pvuE) iron-dicitrate transporter ATP-binding subunit [vibrioferrin (IA038)] [Vibrio parahaemolyticus RIMD 2210633]
CU052_22025	82.66	2e-178	(pvuD) putative ferrichrome ABC transporter permease [vibrioferrin (IA038)] [Vibrio parahaemolyticus RIMD 2210633]
CU052_22030	78.05	1e-172	(pvuC) putative ferrichrome ABC transporter permease [vibrioferrin (IA038)] [Vibrio parahaemolyticus RIMD 2210633]
CU052_22035	75.44	5e-162	(pvuB) iron-dicitrate transporter substrate-binding subunit [vibrioferrin (IA038)] [Vibrio parahaemolyticus RIMD 2210633]
CU052_22040	85.25	0	(pvuA) ferric vibrioferrin receptor [vibrioferrin (IA038)] [Vibrio parahaemolyticus RIMD 2210633]
CU052_22045	87.98	0	(psuA) ferric siderophore receptor-like protein [vibrioferrin (IA038)] [Vibrio parahaemolyticus RIMD 2210633]
CU052_22050	73.95	0	(pvsA) hypothetical protein [vibrioferrin (IA038)] [Vibrio parahaemolyticus RIMD 2210633]
CU052_22055	75.94	0	(pvsB) hypothetical protein [vibrioferrin (IA038)] [Vibrio parahaemolyticus RIMD 2210633]
CU052_22060	72.03	0	(pvsC) putative transport protein [vibrioferrin (IA038)] [Vibrio parahaemolyticus RIMD 2210633]
CU052_22065	76.32	0	(pvsD) putative AcsD [vibrioferrin (IA038)] [Vibrio parahaemolyticus RIMD 2210633]
CU052_22070	85.64	0	(pvsE) putative diaminopimelate decarboxylase protein [vibrioferrin (IA038)] [Vibrio parahaemolyticus RIMD 2210633]
CU052_20840	45.79	0	(iutA) Aerobactin siderophore receptor IutA/TonB-dependent siderophore receptor [Aerobactin siderophore (CVF457)] [Escherichia coli NA114]
CU052_01170	50.51	7e-96	(cbsB) 2,3-dihydro-2,3-dihydroxybenzoate synthetase [chrysobactin (IA012)] [Dickeya dadantii 3937]
CU052_11135	40.93	1e-44	(ccmA) heme exporter protein CcmA [Cytochrome c muturation (ccm) locus (CVF358)] [Legionella longbeachae NSW150]
CU052_11140	44.6	4e-37	(ccmB) ABC transporter involved in cytochrome c biogenesis, CcmB subunit [Cytochrome c muturation (ccm) locus (CVF358)] [Legionella pneumophila subsp. pneumophila str. Philadelphia 1]
CU052_11145	48.54	4e-84	(ccmC) heme exporter protein CcmC [Cytochrome c muturation (ccm) locus (CVF358)] [Legionella longbeachae NSW150]
CU052_11155	46.53	1e-37	(ccmE) cytochrome c-type biogenesis protein CcmE [Cytochrome c muturation (ccm) locus (CVF358)] [Legionella longbeachae NSW150]
CU052_11160	51.47	0	(ccmF) cytochrome C-type biogenesis protein CcmF [Cytochrome c muturation (ccm) locus (CVF358)] [Legionella longbeachae NSW150]
CU052_12795	40.24	3e-125	(ccmF) cytochrome c-type biogenesis protein CcmF [Cytochrome c muturation (ccm) locus (CVF358)] [Legionella pneumophila str. Corby]
CU052_13770	40.55	2e-28	(phuV) hemin importer ATP-binding subunit [direct heme uptake system (IA049)] [Pseudomonas aeruginosa PAO1]
CU052_13765	42.35	4e-62	(hmuU) hemin transport system permease HmuU [direct heme uptake system (IA058)] [Yersinia pestis CO92]
CU052_11540	47.6	1e-83	(ASA_3329) iron-regulated protein [direct heme uptake system (IA062)] [Aeromonas salmonicida subsp. salmonicida A449]
CU052_18700	71.28	1e-102	(huvD) HuvD protein [direct heme uptake system (IA065)] [Listonella anguillarum H775-3]
CU052_18705	74.76	1e-156	(huvC) HuvC protein [direct heme uptake system (IA065)] [Listonella anguillarum H775-3]
CU052_18710	66.8	1e-124	(huvB) HuvB protein [direct heme uptake system (IA065)] [Listonella anguillarum H775-3]
CU052_18735	72.89	8e-89	(huvX) HuvX protein [direct heme uptake system (IA065)] [Listonella anguillarum H775-3]
CU052_18740	80.68	5e-106	(huvZ) HuvZ protein [direct heme uptake system (IA065)] [Listonella anguillarum H775-3]
CU052_01610	51.88	7e-115	(hemH) ferrochelatase [Heme biosynthesis (CVF506)] [Haemophilus influenzae PittEE]
CU052_02010	50.47	3e-140	(hemA) glutamyl-tRNA reductase [Heme biosynthesis (CVF506)] [Haemophilus somnus 129PT]
CU052_05385	64.02	0	(hemN) oxygen-independent coproporphyrinogen III oxidase [Heme biosynthesis (CVF506)] [Haemophilus somnus 2336]
CU052_05435	74.15	0	(hemB) Porphobilinogen synthase [Heme biosynthesis (CVF506)] [Haemophilus somnus 2336]
CU052_05825	53.18	2e-62	(hemG) Protoporphyrinogen oxidase [Heme biosynthesis (CVF506)] [Haemophilus somnus 2336]
CU052_06630	61.76	1e-134	(hemC) porphobilinogen deaminase [Heme biosynthesis (CVF506)] [Haemophilus somnus 2336]
CU052_07090	77.18	0	(hemE) uroporphyrinogen decarboxylase [Heme biosynthesis (CVF506)] [Haemophilus somnus 2336]
CU052_08690	62.69	0	(hemN) coproporphyrinogen III oxidase [Heme biosynthesis (CVF506)] [Haemophilus ducreyi 35000HP]
CU052_09475	70.23	0	(hemL) glutamate-1-semialdehyde aminotransferase [Heme biosynthesis (CVF506)] [Haemophilus somnus 129PT]
CU052_21180	83.26	0	(hutA) heme transport protein HutA [Heme receptors (CVF278)] [Vibrio parahaemolyticus RIMD 2210633]
CU052_26385	48.72	3e-31	(ACICU_00876) hypothetical protein [Heme utilization (CVF769)] [Acinetobacter baumannii ACICU]
CU052_15885	45.86	2e-48	(chuY) hypothetical protein [Hemin uptake (CVF460)] [Escherichia coli O7:K1 str. IAI39]
CU052_06280	61.84	6e-76	(ASA_0824) membrane protein [Hemolysin III (CVF793)] [Aeromonas salmonicida subsp. salmonicida A449]
CU052_12615	44.69	1e-57	(mbtI) anthranilate synthase component I [Mycobactin (CVF315)] [Mycobacterium tuberculosis str. Haarlem/NITR202]
CU052_10680	59.65	7e-24	(orbH) MbtH-like protein [ornibactin (IA036)] [Burkholderia cenocepacia J2315]
CU052_10685	53.58	7e-116	(orbG) putative dioxygenase [ornibactin (IA036)] [Burkholderia cenocepacia J2315]
CU052_26360	48.99	3e-43	(PSEEN2499) RNA polymerase sigma-70 factor [pseudomonine (IA004)] [Pseudomonas entomophila L48]
CU052_21740	46.56	2e-56	(pchH) ABC transporter, ATP-binding/permease protein [Pyochelin (CVF553)] [Pseudomonas fluorescens Pf-5]
CU052_12705	50.64	9e-160	(pvdH) 2,4-diaminobutyrate 4-transaminase [Pyoverdine (CVF551)] [Pseudomonas putida F1]
CU052_01180	49.48	6e-131	(vabC) isochorismate synthase [Vanchrobactin (IA025)] [Listonella anguillarum RV22]
Antiphagocytosis
Alginate (Mucoid exopolysaccharide)
CU052_16455	48.13	1e-67	(algB) two-component response regulator AlgB [Alginate (VF0091)] [Pseudomonas aeruginosa PAO1]
CU052_03855	48.11	7e-78	(algW) Peptidase S1 and S6, chymotrypsin/Hap [Alginate regulation (CVF523)] [Pseudomonas fluorescens Pf0-1]
CU052_03860	44.51	2e-79	(algW) HtrA-like serine protease AlgW [Alginate regulation (CVF523)] [Pseudomonas entomophila L48]
CU052_08910	64.92	3e-92	(algU) RNA polymerase sigma-H factor AlgT [Alginate regulation (CVF523)] [Pseudomonas stutzeri A1501]
CU052_10365	43.33	3e-125	(mucP) RIP metalloprotease RseP [Alginate regulation (CVF523)] [Pseudomonas aeruginosa PA7]
CU052_25415	42.16	3e-14	(algR) Response regulator receiver:LytTr DNA-binding region [Alginate regulation (CVF523)] [Pseudomonas syringae pv. syringae B728a]
Exopolysaccharide
CU052_08005	75.23	0	(pgi) glucose-6-phosphate isomerase [Exopolysaccharide (CVF495)] [Haemophilus influenzae 86-028NP]
CU052_09545	71.27	0	(mrsA/glmM) phosphoglucosamine mutase [Exopolysaccharide (CVF495)] [Haemophilus somnus 129PT]
Hyaluronic acid capsule
CU052_18450	41.7	2e-117	(hasD) ABC transporter ATP-binding protein [HasA-type hemophore-mediated heme uptake system (IA042)] [Pseudomonas fluorescens Pf-5]
CU052_26405	44.55	1e-21	(hasB) TonB-like protein [HasA-type hemophore-mediated heme uptake system (IA043)] [Serratia marcescens str. SM365]
CU052_03895	45.29	4e-113	(hasF) outer membrane channel protein [HasA-type hemophore-mediated heme uptake system (IA044)] [Yersinia pestis CO92]
Stress protein
CU052_18010	42.71	2e-124	(katA) catalase [Catalase (CVF760)] [Neisseria gonorrhoeae FA 1090]
CU052_23820	74.84	0	(katA) catalase [Catalase (CVF760)] [Neisseria gonorrhoeae FA 1090]
CU052_03200	46.65	0	(clpC) endopeptidase Clp ATP-binding chain C [ClpC (VF0072)] [Listeria monocytogenes EGD-e]
CU052_17730	42.26	3e-173	(clpE) ATP-dependent protease [ClpE (VF0073)] [Listeria monocytogenes EGD-e]
CU052_01080	61.78	5e-94	(clpP) ATP-dependent Clp protease proteolytic subunit [ClpP (VF0074)] [Listeria monocytogenes EGD-e]
CU052_01920	41.43	4e-152	(ctpV) metal cation transporter p-type ATPase, CtpV [Copper exporter (CVF658)] [Mycobacterium intracellulare ATCC 13950]
CU052_05900	40.88	2e-32	(ibpA) global stress protein GspA [GspA (VF0167)] [Legionella pneumophila subsp. pneumophila str. Philadelphia 1]
CU052_25075	42.32	2e-82	(msrA/B(pilB)) peptide methionine sulfoxide reductase [Methionine sulphoxide reductase (CVF762)] [Neisseria lactamica 020-06]
CU052_03115	40.27	6e-53	(regX3) response regulator with CheY-like receiver domain and winged-helix DNA-binding domain [RegX3 (CVF667)] [Mycobacterium smegmatis JS623]
CU052_21110	41.88	1e-39	(regX3) Sensory transduction protein RegX3 [RegX3 (CVF667)] [Mycobacterium abscessus ATCC 19977]
CU052_24345	40.39	1e-42	(regX3) two-component system response regulator [RegX3 (CVF667)] [Mycobacterium leprae TN]
CU052_07320	45.69	2e-60	(sodB) superoxide dismutase [SodB (VF0169)] [Legionella pneumophila subsp. pneumophila str. Philadelphia 1]
CU052_11690	65.62	7e-97	(sodB) superoxide dismutase [SodB (VF0169)] [Legionella pneumophila subsp. pneumophila str. Philadelphia 1]
CU052_18020	53.85	9e-55	(sodCI) Gifsy-2 prophage: superoxide dismutase precursor (Cu-Zn) [SodCI (VF0109)] [Salmonella enterica subsp. enterica serovar Typhimurium str. LT2]
Exoenzyme
CU052_03030	61.59	0	(icl) Isocitrate lyase Icl (isocitrase) (isocitratase) [Isocitrate lyase (VF0253)][Mycobacterium tuberculosis H37Rv]
Mip (macrophage infectivity potentiator）
CU052_23070	46.85	5e-36	(mip) macrophage infectivity potentiator [Mip (CVF349)] [Legionella pneumophila str. Paris]
CU052_04425	40.1	7e-47	(mip) macrophage infectivity potentiator Mip [Mip (VF0153)] [Legionella pneumophila subsp. pneumophila str. Philadelphia 1]
Regulation
CU052_04055	40.62	1e-53	(mprA) two component response transcriptional regulatory protein MprA [MprA/B (CVF333)] [Mycobacterium abscessus subsp. bolletii 50594]
CU052_07330	40.35	8e-48	(mprA) two component response transcriptional regulatory protein MprA [MprA/B (CVF333)] [Mycobacterium sp. JDM601]
CU052_16245	41.7	1e-56	(mprA) two component transcriptional regulator, winged helix family [MprA/B (CVF333)] [Mycobacterium sp. JLS]
CU052_08980	42.68	0	(relA) GTP pyrophosphokinase [RelA (CVF365)] [Legionella pneumophila str. Lens]
CU052_09035	82.8	1e-169	(rpoS) sigma S (sigma 38) factor of RNA polymerase, major sigmafactor during stationary phase [RpoS (VF0112)] [Salmonella enterica subsp. enterica serovar Typhimurium str. LT2]
CU052_09070	76.27	1e-29	(csrA) global regulator CsrA [Carbon storage regulator A (CVF362)]
CU052_04000	55.81	4e-100	(sigA/rpoV) sigma factor MysA [Sigma A (CVF325)] [Mycobacterium smegmatis str. MC2 155]
Efflux pump
MtrCDE (multiple transferable resistance system)
CU052_13950	46.04	0	(mtrD) drug efflux protein [MtrCDE (CVF759)] [Neisseria lactamica 020-06]
Metabolic adaptation
CU052_09310	49.65	7e-75	(panC) pantoate--beta-alanine ligase [Pantothenate synthesis (CVF305)] [Mycobacterium smegmatis str. MC2 155]
Others
CU052_18435	43.94	8e-34	(csgD) putative regulatory protein [Agf/Csg (CVF001)] [Salmonella enterica subsp. enterica serovar Paratyphi A str. ATCC 9150]
CU052_18440	43.36	4e-31	(csgD) putative regulatory protein [Agf/Csg (CVF001)] [Salmonella enterica subsp. enterica serovar Paratyphi A str. ATCC 9150]
CU052_05355	52.32	3e-175	(glnA1) glutamine synthetase, type I (GlnA1) [Glutamine synthesis (CVF311)] [Mycobacterium abscessus ATCC 19977]
CU052_07115	40.45	8e-14	(ML1683) histone-like protein [histone-like protein (Hlp)/laminin-binding protein (LBP) (AI354)][Mycobacterium leprae TN]
CU052_13650	40.45	5e-13	(ML1683) histone-like protein [histone-like protein (Hlp)/laminin-binding protein (LBP) (AI354)][Mycobacterium leprae TN]
CU052_04155	41.92	4e-51	(leuD) 3-isopropylmalate dehydratase, small subunit [Leucine synthesis (CVF309)] [Mycobacterium smegmatis str. MC2 155]
CU052_25810	41.91	1e-33	(MGA_1142) organic hydroperoxide resistance protein [MG1142 (AI361)] [Mycoplasma gallisepticum str. R(low)]
CU052_25190	56.02	3e-161	(ipaH) hypothetical protein [Mxi-Spa TTSS effectors controlled by MxiE (CVF465)] [Shigella flexneri 2a str. 2457T]
CU052_09600	48.73	2e-91	(ECS88_3547) lipoprotein NlpI [NlpI (AI331)] [Escherichia coli O45:K1:H7 str. S88]
CU052_02920	56.82	3e-48	(ndk) nucleoside diphosphate kinase [Nucleoside diphosphate kinase (CVF660)] [Mycobacterium gilvum PYR-GCK]
CU052_20055	49.54	6e-110	(pdhB) pyruvate dehydrogenase (lipoamide) e1-beta chain [PDH-B (CVF588)] [Mycoplasma hyopneumoniae 232]
CU052_00925	40.6	2e-96	(ppsE) phenolpthiocerol synthesis type-I polyketide synthase PPSE [PDIM (phthiocerol dimycocerosate) and PGL (phenolic glycolipid) biosynthesis and transport (CVF288)] [Mycobacterium tuberculosis RGTB327]
CU052_04370	50.51	1e-67	(cysC1) adenylylsulfate kinase [Phytotoxin phaseolotoxin (CVF546)] [Pseudomonas syringae pv. phaseolicola 1448A]
CU052_08425	43.64	1e-94	(argK) phaseolotoxin-insensitive ornithine carbamoyltransferase [Phytotoxin phaseolotoxin (CVF546)] [Pseudomonas syringae pv. phaseolicola 1448A]
CU052_08995	61.25	0	(eno) phosphopyruvate hydratase [Streptococcal enolase (CVF153)] Streptococcus pneumoniae D39]
CU052_06720	41.54	2e-83	(plr/gapA) glyceraldehyde-3-phosphate dehydrogenase, type I [Streptococcal plasmin receptor/GAPDH (CVF123)] Streptococcus pneumoniae D39]
CU052_11565	49.85	1e-107	(plr/gapA) glyceraldehyde-3-phosphate dehydrogenase [Streptococcal plasmin receptor/GAPDH (CVF123)] [Streptococcus pyogenes MGAS315]
CU052_20945	46.8	8e-128	(hpt) sugar phosphate transporter [Sugar-uptake system (CVF237)] [Listeria monocytogenes Finland 1998]
CU052_13910	45.61	1e-81	(sugC) Probable sugar ABC transporter, ATP-binding protein SugC [Trehalose-recycling ABC transporter (CVF651)] [Mycobacterium abscessus ATCC 19977]
CU052_14970	49.59	1e-78	(sugC) ABC transporter, ATP-binding protein SugC [Trehalose-recycling ABC transporter (CVF651)] [Mycobacterium intracellulare MOTT-02]
CU052_23745	46.09	2e-106	(sugC) ABC transporter-like protein [Trehalose-recycling ABC transporter (CVF651)] [Mycobacterium sp. JLS]
CU052_24900	40.56	2e-72	(sugC) ABC transporter ATP-binding protein [Trehalose-recycling ABC transporter (CVF651)] [Mycobacterium leprae TN]
CU052_26915	47.81	8e-108	(sugC) sugar ABC transporter ATP-binding protein [Trehalose-recycling ABC transporter (CVF651)] [Mycobacterium gilvum Spyr1]
CU052_12605	41.55	4e-38	(trpD) anthranilate phosphoribosyltransferase [Tryptophan synthesis (CVF308)] [Mycobacterium tuberculosis CAS/NITR204]
CU052_05190	43.86	4e-53	(bfmR) putative response regulator (activator) in two-component regulatory system (OmpR family) [Two-component system (CVF778)] [Acinetobacter baumannii 1656-2]
CU052_17650	41.34	3e-36	(bfmR) NarL family two-component response regulator [Two-component system (CVF778)] [Acinetobacter baumannii ATCC 17978]
CU052_23370	41.15	3e-47	(bfmR) putative response regulator (activator) in two-component regulatory system (OmpR family) [Two-component system (CVF778)] [Acinetobacter baumannii 1656-2]
CU052_23520	46.38	1e-67	(bfmR) putative response regulator (activator) in two-component regulatory system (OmpR family) [Two-component system (CVF778)] [Acinetobacter baumannii 1656-2]
CU052_01155	40.25	9e-25	(vibD) vibriobactin synthase component D [Vibriobactin biosynthesis (CVF274)] [Vibrio cholerae O1 biovar El Tor str. N16961]
CU052_01175	58.8	0	(vibE) vibriobactin-specific 2,3-dihydroxybenzoate-AMP ligase [Vibriobactin biosynthesis (CVF274)] [Vibrio cholerae O1 biovar El Tor str. N16961]
CU052_01190	46.33	8e-80	(vibA) 2,3-dihydroxybenzoate-2,3-dehydrogenase [Vibriobactin biosynthesis (CVF274)] [Vibrio vulnificus CMCP6]
CU052_03270	46.25	6e-96	(VVA1298) phospho-2-dehydro-3-deoxyheptonate aldolase [vulnibactin (IA023)] [Vibrio vulnificus YJ016]
CU052_14725	51.87	3e-122	(VVA1298) phospho-2-dehydro-3-deoxyheptonate aldolase [vulnibactin (IA023)] [Vibrio vulnificus YJ016]
CU052_19140	51.95	2e-110	(VVA1298) phospho-2-dehydro-3-deoxyheptonate aldolase [vulnibactin (IA023)] [Vibrio vulnificus YJ016]
CU052_25725	40.68	4e-75	(vctP) catechol siderophore ABC transporter, periplasmic component [vulnibactin (IA023)] [Vibrio vulnificus YJ016]
