# Supplementary material for: Horizontal gene transfer contributes to virulence and antibiotic resistance of Vibrio harveyi 345 based on complete genome sequence analysis
Source: BMC Genomics. 2019 Oct 22;20:761. doi: 10.1186/s12864-019-6137-8 (PMC6805501; doi:10.1186/s12864-019-6137-8)
Supplement: Supplementary file 6 — Additional file 6: Table S4. Genomic islands in a single chromosome (CP025537) of V. harveyi 345. [file 12864_2019_6137_MOESM6_ESM.xlsx]

## Sheet: Sheet1
Table S4 Genomic islands present in a single chromosome (CP025537) of V. harveyi 345
Island id	Island start	Island end	Length	Gene ID	Locus	Gene start	Gene end	Strand	Product
1	51207	57207	6000		CU052_RS00005	1	3713225	1	SpoVR family protein
	51207	57207	6000		CU052_RS00220	51207	52646	1	hypothetical protein
	51207	57207	6000		CU052_RS00225	52636	57207	1	hypothetical protein
2	52636	72067	19431		CU052_RS00005	1	3713225	1	SpoVR family protein
	52636	72067	19431		CU052_RS00220	51207	52646	1	hypothetical protein
	52636	72067	19431		CU052_RS00225	52636	57207	1	hypothetical protein
	52636	72067	19431		CU052_RS00230	57210	57884	1	hypothetical protein
	52636	72067	19431		CU052_RS00235	57974	58087	1	DUF1244 domain-containing protein
	52636	72067	19431		CU052_RS00240	58121	58672	-1	IS66 family transposase
	52636	72067	19431		CU052_RS00245	58718	60324	-1	ISL3 family transposase
	52636	72067	19431		CU052_RS00250	60430	61416	-1	IS66 family transposase
	52636	72067	19431		CU052_RS00255	61476	61829	-1	IS66 family insertion sequence hypothetical protein
	52636	72067	19431		CU052_RS00260	61826	62137	-1	IS66 family insertion sequence hypothetical protein
	52636	72067	19431		CU052_RS00265	62214	62618	1	chromosome partitioning protein ParB
	52636	72067	19431		CU052_RS00270	62622	62843	1	hypothetical protein
	52636	72067	19431		CU052_RS00275	62890	63183	-1	hypothetical protein
	52636	72067	19431		CU052_RS00280	63272	64192	-1	IS5/IS1182 family transposase
	52636	72067	19431		CU052_RS00285	64529	67258	1	hypothetical protein
	52636	72067	19431		CU052_RS00290	67221	68900	1	hypothetical protein
	52636	72067	19431		CU052_RS00295	68900	69169	1	hypothetical protein
	52636	72067	19431		CU052_RS00300	69322	69761	1	IS66 family transposase
	52636	72067	19431		CU052_RS00305	69817	71346	-1	IS66 family transposase
	52636	72067	19431		CU052_RS00310	71406	71759	-1	IS66 family insertion sequence hypothetical protein
	52636	72067	19431		CU052_RS00315	71756	72067	-1	IS66 family insertion sequence hypothetical protein
3	53321	57853	4532		CU052_RS00005	1	3713225	1	SpoVR family protein
	53321	57853	4532		CU052_RS00225	52636	57207	1	hypothetical protein
	53321	57853	4532		CU052_RS00230	57210	57884	1	hypothetical protein
4	106900	167387	60487		CU052_RS00005	1	3713225	1	SpoVR family protein
	106900	167387	60487		CU052_RS00490	106550	106903	-1	IS66 family insertion sequence hypothetical protein
	106900	167387	60487		CU052_RS00495	106900	107211	-1	IS66 family insertion sequence hypothetical protein
	106900	167387	60487		CU052_RS00500	107290	108091	-1	IS3 family transposase
	106900	167387	60487		CU052_RS00505	108219	108983	-1	hypothetical protein
	106900	167387	60487		CU052_RS00510	108980	109492	-1	hypothetical protein
	106900	167387	60487		CU052_RS00515	109721	110458	-1	colibactin biosynthesis thioesterase ClbQ
	106900	167387	60487		CU052_RS00520	110445	111905	-1	hypothetical protein
	106900	167387	60487		CU052_RS00525	111942	114554	-1	hypothetical protein
	106900	167387	60487		CU052_RS00530	114589	115767	-1	hypothetical protein
	106900	167387	60487		CU052_RS00535	115772	116947	-1	hypothetical protein
	106900	167387	60487		CU052_RS00540	116954	117652	-1	ABC transporter ATP-binding protein
	106900	167387	60487		CU052_RS00545	117664	118764	-1	hypothetical protein
	106900	167387	60487		CU052_RS00550	118761	123191	-1	hypothetical protein
	106900	167387	60487		CU052_RS00555	123188	124591	-1	MATE family efflux transporter
	106900	167387	60487		CU052_RS00560	124578	126032	-1	amidase
	106900	167387	60487		CU052_RS00565	126047	128008	-1	phosphopantetheine attachment site protein
	106900	167387	60487		CU052_RS00570	128002	132696	-1	hypothetical protein
	106900	167387	60487		CU052_RS00575	132718	133722	-1	non-ribosomal peptide synthetase
	106900	167387	60487		CU052_RS00580	133828	139239	-1	hypothetical protein
	106900	167387	60487		CU052_RS00585	139236	142319	-1	polyketide synthase
	106900	167387	60487		CU052_RS00590	142316	148099	-1	colibactin non-ribosomal peptide synthetase ClbH
	106900	167387	60487		CU052_RS00595	148096	149244	-1	acyl-CoA dehydrogenase
	106900	167387	60487		CU052_RS00600	149231	149500	-1	natural product biosynthesis carrier protein
	106900	167387	60487		CU052_RS00605	149518	150435	-1	3-hydroxybutyryl-CoA dehydrogenase
	106900	167387	60487		CU052_RS00610	150432	152957	-1	colibactin polyketide synthase ClbC
	106900	167387	60487		CU052_RS00615	152954	162706	-1	hypothetical protein
	106900	167387	60487		CU052_RS00620	162986	163906	1	IS5/IS1182 family transposase
	106900	167387	60487		CU052_RS00625	164248	164841	-1	5'-deoxynucleotidase
	106900	167387	60487		CU052_RS00630	165166	166164	1	dGTPase
	106900	167387	60487		CU052_RS00635	166215	166832	-1	DTW domain-containing protein
	106900	167387	60487	rrtA	CU052_RS00640	166779	167387	1	rhombosortase
5	117044	122660	5616		CU052_RS00005	1	3713225	1	SpoVR family protein
	117044	122660	5616		CU052_RS00540	116954	117652	-1	ABC transporter ATP-binding protein
	117044	122660	5616		CU052_RS00545	117664	118764	-1	hypothetical protein
	117044	122660	5616		CU052_RS00550	118761	123191	-1	hypothetical protein
6	118761	124591	5830		CU052_RS00005	1	3713225	1	SpoVR family protein
	118761	124591	5830		CU052_RS00545	117664	118764	-1	hypothetical protein
	118761	124591	5830		CU052_RS00550	118761	123191	-1	hypothetical protein
	118761	124591	5830		CU052_RS00555	123188	124591	-1	MATE family efflux transporter
	118761	124591	5830		CU052_RS00560	124578	126032	-1	amidase
7	128002	132696	4694		CU052_RS00005	1	3713225	1	SpoVR family protein
	128002	132696	4694		CU052_RS00565	126047	128008	-1	phosphopantetheine attachment site protein
	128002	132696	4694		CU052_RS00570	128002	132696	-1	hypothetical protein
8	133828	152957	19129		CU052_RS00005	1	3713225	1	SpoVR family protein
	133828	152957	19129		CU052_RS00580	133828	139239	-1	hypothetical protein
	133828	152957	19129		CU052_RS00585	139236	142319	-1	polyketide synthase
	133828	152957	19129		CU052_RS00590	142316	148099	-1	colibactin non-ribosomal peptide synthetase ClbH
	133828	152957	19129		CU052_RS00595	148096	149244	-1	acyl-CoA dehydrogenase
	133828	152957	19129		CU052_RS00600	149231	149500	-1	natural product biosynthesis carrier protein
	133828	152957	19129		CU052_RS00605	149518	150435	-1	3-hydroxybutyryl-CoA dehydrogenase
	133828	152957	19129		CU052_RS00610	150432	152957	-1	colibactin polyketide synthase ClbC
	133828	152957	19129		CU052_RS00615	152954	162706	-1	hypothetical protein
9	202463	208816	6353		CU052_RS00005	1	3713225	1	SpoVR family protein
	202463	208816	6353		CU052_RS00765	199121	203068	-1	non-ribosomal peptide synthetase
	202463	208816	6353		CU052_RS00770	203102	203992	-1	isochorismatase
	202463	208816	6353		CU052_RS00775	204059	205678	-1	(2,3-dihydroxybenzoyl)adenylate synthase
	202463	208816	6353		CU052_RS00780	205675	206895	-1	isochorismate synthase
	202463	208816	6353		CU052_RS00785	207250	208356	-1	hypothetical protein
	202463	208816	6353		CU052_RS00790	208449	209240	1	2,3-dihydro-2,3-dihydroxybenzoate dehydrogenase
10	482159	514403	32244		CU052_RS00005	1	3713225	1	SpoVR family protein
	482159	514403	32244		CU052_RS02195	481813	482169	-1	RnfH family protein
	482159	514403	32244		CU052_RS02200	482159	482602	-1	ubiquinone-binding protein
	482159	514403	32244		CU052_RS02205	482721	483206	1	SsrA-binding protein
	482159	514403	32244		CU052_RS02215	483819	485060	1	DUF4102 domain-containing protein
	482159	514403	32244		CU052_RS02220	485182	485913	-1	hypothetical protein
	482159	514403	32244		CU052_RS02225	486348	487820	1	type I pantothenate kinase
	482159	514403	32244		CU052_RS02230	488363	488626	1	AlpA family phage regulatory protein
	482159	514403	32244		CU052_RS02235	488670	488957	-1	hypothetical protein
	482159	514403	32244		CU052_RS02240	489340	490152	-1	hypothetical protein
	482159	514403	32244		CU052_RS02245	490196	490642	-1	DUF2787 domain-containing protein
	482159	514403	32244		CU052_RS02250	490746	491180	-1	DUF2787 domain-containing protein
	482159	514403	32244		CU052_RS02255	491177	491641	-1	hypothetical protein
	482159	514403	32244		CU052_RS02260	491809	492078	1	AlpA family transcriptional regulator
	482159	514403	32244		CU052_RS02265	492068	492742	1	inovirus Gp2 family protein
	482159	514403	32244		CU052_RS02270	492867	493034	1	transcriptional regulator
	482159	514403	32244		CU052_RS02275	493419	494270	-1	AraC family transcriptional regulator
	482159	514403	32244	grxC	CU052_RS02280	494384	494662	1	glutaredoxin 3
	482159	514403	32244		CU052_RS02285	494690	495172	1	DUF417 domain-containing protein
	482159	514403	32244		CU052_RS02290	495282	495714	-1	IS256 family transposase
	482159	514403	32244		CU052_RS02295	496371	497327	1	DUF3641 domain-containing protein
	482159	514403	32244		CU052_RS02300	497314	498027	1	hypothetical protein
	482159	514403	32244		CU052_RS02305	498027	498638	1	glycosyltransferase
	482159	514403	32244		CU052_RS02310	498649	500034	1	sodium:proline symporter
	482159	514403	32244		CU052_RS02315	500027	500971	1	hypothetical protein
	482159	514403	32244	mtnK	CU052_RS02320	500981	502177	1	S-methyl-5-thioribose kinase
	482159	514403	32244		CU052_RS02325	502630	503049	-1	hypothetical protein
	482159	514403	32244		CU052_RS02330	503196	503537	-1	hypothetical protein
	482159	514403	32244		CU052_RS02335	504109	504618	1	hypothetical protein
	482159	514403	32244		CU052_RS02340	505165	506288	-1	IS3 family transposase
	482159	514403	32244		CU052_RS02345	506416	507147	1	hypothetical protein
	482159	514403	32244		CU052_RS02350	508077	508970	1	LysR family transcriptional regulator
	482159	514403	32244		CU052_RS02355	509070	511112	1	FUSC family protein
	482159	514403	32244		CU052_RS02360	511234	511833	1	DedA family protein
	482159	514403	32244		CU052_RS02365	511950	513380	1	sodium:proton antiporter
	482159	514403	32244		CU052_RS02370	513558	514403	-1	class III aminotransferase
	482159	514403	32244		CU052_RS02375	514397	515725	-1	aspartate aminotransferase family protein
11	912529	921652	9123		CU052_RS00005	1	3713225	1	SpoVR family protein
	912529	921652	9123		CU052_RS04305	912529	913533	-1	protein CapI
	912529	921652	9123		CU052_RS04310	913602	914768	-1	UDP-glucose 6-dehydrogenase
	912529	921652	9123		CU052_RS04315	914952	916019	1	undecaprenyl-phosphate alpha-N-acetylglucosaminyl 1-phosphate transferase
	912529	921652	9123		CU052_RS04320	916127	916243	-1	glycosyl transferase
	912529	921652	9123		CU052_RS04325	916373	917155	1	IS3 family transposase
	912529	921652	9123		CU052_RS04330	917239	917604	1	IS66 family insertion sequence hypothetical protein
	912529	921652	9123		CU052_RS04335	917601	917957	1	IS66 family insertion sequence hypothetical protein
	912529	921652	9123		CU052_RS04340	918010	918504	1	hypothetical protein
	912529	921652	9123		CU052_RS04345	918565	920172	1	ISL3 family transposase
	912529	921652	9123		CU052_RS04350	920435	921652	-1	integrase
12	958651	978467	19816		CU052_RS00005	1	3713225	1	SpoVR family protein
	958651	978467	19816		CU052_RS04550	958651	959355	1	acylneuraminate cytidylyltransferase family protein
	958651	978467	19816		CU052_RS04555	959352	960395	1	polyhydroxyalkanoate biosynthesis repressor PhaR
	958651	978467	19816	neuC	CU052_RS04560	960399	961517	1	UDP-N-acetylglucosamine 2-epimerase (hydrolyzing)
	958651	978467	19816		CU052_RS04565	961604	962848	1	polysaccharide biosynthesis protein
	958651	978467	19816		CU052_RS04570	962814	963758	1	hypothetical protein
	958651	978467	19816		CU052_RS04575	963755	964984	1	hypothetical protein
	958651	978467	19816		CU052_RS04580	964977	965735	1	hypothetical protein
	958651	978467	19816		CU052_RS04585	965744	967027	1	hypothetical protein
	958651	978467	19816		CU052_RS04590	967027	967911	1	glycosyltransferase family 2 protein
	958651	978467	19816		CU052_RS04595	967926	968723	1	glycosyl transferase
	958651	978467	19816		CU052_RS04600	968720	969310	1	hypothetical protein
	958651	978467	19816		CU052_RS04605	970044	970316	-1	IS3 family transposase
	958651	978467	19816		CU052_RS04610	970367	970480	-1	hypothetical protein
	958651	978467	19816		CU052_RS04615	970802	971925	1	IS3 family transposase
	958651	978467	19816		CU052_RS04620	971873	972052	1	hypothetical protein
	958651	978467	19816		CU052_RS04625	972350	972790	-1	ribonuclease H
	958651	978467	19816		CU052_RS04630	972871	973059	-1	AlpA family transcriptional regulator
	958651	978467	19816		CU052_RS04635	973133	973732	-1	inovirus Gp2 family protein
	958651	978467	19816		CU052_RS04640	973786	974469	-1	inovirus Gp2 family protein
	958651	978467	19816		CU052_RS04645	974529	975173	-1	inovirus Gp2 family protein
	958651	978467	19816		CU052_RS04650	975549	976427	1	hypothetical protein
	958651	978467	19816		CU052_RS04655	977049	978467	1	transcriptional regulator
13	1181569	1233052	51483		CU052_RS00005	1	3713225	1	SpoVR family protein
	1181569	1233052	51483		CU052_RS05605	1181569	1182039	1	ATP synthase subunit b 1
	1181569	1233052	51483		CU052_RS05610	1182054	1182587	1	F0F1 ATP synthase subunit delta
	1181569	1233052	51483	atpA	CU052_RS05615	1182601	1184142	1	F0F1 ATP synthase subunit alpha
	1181569	1233052	51483		CU052_RS05620	1184187	1185053	1	F0F1 ATP synthase subunit gamma
	1181569	1233052	51483	atpD	CU052_RS05625	1185089	1186492	1	ATP synthase subunit beta
	1181569	1233052	51483	atpC	CU052_RS05630	1186511	1186933	1	F0F1 ATP synthase subunit epsilon
	1181569	1233052	51483	glmU	CU052_RS05635	1187083	1188444	1	bifunctional UDP-N-acetylglucosamine diphosphorylase/glucosamine-1-phosphate N-acetyltransferase Glm
	1181569	1233052	51483		CU052_RS05640	1188530	1189270	-1	amino acid ABC transporter permease
	1181569	1233052	51483		CU052_RS05645	1189393	1190169	1	cyclohexadienyl dehydratase
	1181569	1233052	51483		CU052_RS05650	1190252	1191457	-1	Bcr/CflA family multidrug efflux MFS transporter
	1181569	1233052	51483		CU052_RS05655	1191611	1192513	1	LysR family transcriptional regulator
	1181569	1233052	51483	ilvA	CU052_RS05660	1192551	1194098	-1	threonine ammonia-lyase, biosynthetic
	1181569	1233052	51483		CU052_RS05665	1194103	1195944	-1	dihydroxy-acid dehydratase
	1181569	1233052	51483		CU052_RS05670	1195958	1196896	-1	branched-chain-amino-acid transaminase
	1181569	1233052	51483		CU052_RS05675	1196909	1197193	-1	acetolactate synthase 2 small subunit
	1181569	1233052	51483		CU052_RS05680	1197205	1198851	-1	acetolactate synthase 2 catalytic subunit
	1181569	1233052	51483		CU052_RS05685	1199314	1199514	1	hypothetical protein
	1181569	1233052	51483		CU052_RS05690	1199705	1201639	1	acyltransferase
	1181569	1233052	51483		CU052_RS05695	1201634	1202308	-1	hypothetical protein
	1181569	1233052	51483		CU052_RS05700	1202626	1202811	1	hypothetical protein
	1181569	1233052	51483		CU052_RS05705	1202812	1203708	1	hypothetical protein
	1181569	1233052	51483		CU052_RS05710	1203730	1205418	-1	hypothetical protein
	1181569	1233052	51483		CU052_RS05715	1205478	1205939	1	magnesium transporter
	1181569	1233052	51483		CU052_RS05720	1205995	1207470	1	hypothetical protein
	1181569	1233052	51483		CU052_RS05725	1207467	1208480	1	hypothetical protein
	1181569	1233052	51483		CU052_RS05730	1208518	1209641	1	IS3 family transposase
	1181569	1233052	51483		CU052_RS05735	1209589	1211826	1	hypothetical protein
	1181569	1233052	51483		CU052_RS05740	1211819	1213876	1	hypothetical protein
	1181569	1233052	51483		CU052_RS05745	1213869	1214276	1	hypothetical protein
	1181569	1233052	51483		CU052_RS05750	1214550	1214939	1	hypothetical protein
	1181569	1233052	51483		CU052_RS05755	1214941	1215363	1	hypothetical protein
	1181569	1233052	51483		CU052_RS05760	1215502	1217172	1	SAM-dependent methyltransferase
	1181569	1233052	51483		CU052_RS05765	1217156	1219504	1	ATP-binding protein
	1181569	1233052	51483		CU052_RS05770	1219524	1220567	1	hypothetical protein
	1181569	1233052	51483		CU052_RS05775	1220575	1221330	1	hypothetical protein
	1181569	1233052	51483		CU052_RS05780	1221823	1223259	-1	hypothetical protein
	1181569	1233052	51483		CU052_RS05785	1223256	1228256	-1	nuclease
	1181569	1233052	51483		CU052_RS05790	1229578	1230600	1	IS110 family transposase
	1181569	1233052	51483		CU052_RS05795	1230871	1231785	-1	hypothetical protein
	1181569	1233052	51483		CU052_RS05800	1232153	1232578	1	DUF2384 domain-containing protein
	1181569	1233052	51483		CU052_RS05805	1232678	1233052	-1	DUF2384 domain-containing protein
14	1199513	1205483	5970		CU052_RS00005	1	3713225	1	SpoVR family protein
	1199513	1205483	5970		CU052_RS05685	1199314	1199514	1	hypothetical protein
	1199513	1205483	5970		CU052_RS05690	1199705	1201639	1	acyltransferase
	1199513	1205483	5970		CU052_RS05695	1201634	1202308	-1	hypothetical protein
	1199513	1205483	5970		CU052_RS05700	1202626	1202811	1	hypothetical protein
	1199513	1205483	5970		CU052_RS05705	1202812	1203708	1	hypothetical protein
	1199513	1205483	5970		CU052_RS05710	1203730	1205418	-1	hypothetical protein
	1199513	1205483	5970		CU052_RS05715	1205478	1205939	1	magnesium transporter
15	1205886	1210222	4336		CU052_RS00005	1	3713225	1	SpoVR family protein
	1205886	1210222	4336		CU052_RS05715	1205478	1205939	1	magnesium transporter
	1205886	1210222	4336		CU052_RS05720	1205995	1207470	1	hypothetical protein
	1205886	1210222	4336		CU052_RS05725	1207467	1208480	1	hypothetical protein
	1205886	1210222	4336		CU052_RS05730	1208518	1209641	1	IS3 family transposase
	1205886	1210222	4336		CU052_RS05735	1209589	1211826	1	hypothetical protein
16	1210239	1221761	11522		CU052_RS00005	1	3713225	1	SpoVR family protein
	1210239	1221761	11522		CU052_RS05735	1209589	1211826	1	hypothetical protein
	1210239	1221761	11522		CU052_RS05740	1211819	1213876	1	hypothetical protein
	1210239	1221761	11522		CU052_RS05745	1213869	1214276	1	hypothetical protein
	1210239	1221761	11522		CU052_RS05750	1214550	1214939	1	hypothetical protein
	1210239	1221761	11522		CU052_RS05755	1214941	1215363	1	hypothetical protein
	1210239	1221761	11522		CU052_RS05760	1215502	1217172	1	SAM-dependent methyltransferase
	1210239	1221761	11522		CU052_RS05765	1217156	1219504	1	ATP-binding protein
	1210239	1221761	11522		CU052_RS05770	1219524	1220567	1	hypothetical protein
	1210239	1221761	11522		CU052_RS05775	1220575	1221330	1	hypothetical protein
17	1225150	1229233	4083		CU052_RS00005	1	3713225	1	SpoVR family protein
	1225150	1229233	4083		CU052_RS05785	1223256	1228256	-1	nuclease
18	1702563	1708867	6304		CU052_RS00005	1	3713225	1	SpoVR family protein
	1702563	1708867	6304		CU052_RS08140	1702563	1702734	-1	hypothetical protein
	1702563	1708867	6304		CU052_RS08185	1708673	1708867	-1	hypothetical protein
19	2054191	2061177	6986		CU052_RS00005	1	3713225	1	SpoVR family protein
	2054191	2061177	6986		CU052_RS09840	2054191	2054916	-1	MipA/OmpV family protein
	2054191	2061177	6986		CU052_RS09845	2055081	2056193	-1	carboxylate--amine ligase
	2054191	2061177	6986		CU052_RS09850	2056181	2057440	-1	coenzyme F390 synthetase
	2054191	2061177	6986		CU052_RS09855	2057437	2058300	-1	polysaccharide biosynthesis protein GumP
	2054191	2061177	6986		CU052_RS09860	2058269	2059255	-1	UDP-glucose 4-epimerase
	2054191	2061177	6986		CU052_RS09865	2059252	2060082	-1	ketoacyl-ACP synthase III
	2054191	2061177	6986		CU052_RS09870	2060438	2060887	-1	YaiI/YqxD family protein
	2054191	2061177	6986		CU052_RS09875	2060884	2061177	-1	hypothetical protein
20	2122630	2131912	9282		CU052_RS00005	1	3713225	1	SpoVR family protein
	2122630	2131912	9282		CU052_RS10170	2122630	2123814	-1	restriction endonuclease subunit S
	2122630	2131912	9282		CU052_RS10175	2123822	2125525	-1	restriction endonuclease subunit M
	2122630	2131912	9282		CU052_RS10180	2125771	2126361	1	hypothetical protein
	2122630	2131912	9282		CU052_RS10185	2126361	2127818	1	hypothetical protein
	2122630	2131912	9282		CU052_RS10190	2128072	2129514	-1	exodeoxyribonuclease VII small subunit
	2122630	2131912	9282		CU052_RS10195	2129518	2129832	-1	preprotein translocase subunit SecE
	2122630	2131912	9282		CU052_RS10200	2130128	2130324	-1	hypothetical protein
	2122630	2131912	9282		CU052_RS10205	2130448	2130708	-1	integrase
	2122630	2131912	9282		CU052_RS10210	2130789	2131912	1	IS3 family transposase
21	2134405	2144844	10439		CU052_RS00005	1	3713225	1	SpoVR family protein
	2134405	2144844	10439		CU052_RS10220	2132758	2134486	1	ATP-dependent endonuclease
	2134405	2144844	10439		CU052_RS10225	2134516	2134884	-1	regulator
	2134405	2144844	10439		CU052_RS10230	2134982	2135110	1	IS256 family transposase
	2134405	2144844	10439		CU052_RS10235	2135280	2136929	1	cyclic peptide export ABC transporter
	2134405	2144844	10439		CU052_RS10240	2136989	2138740	1	ABC transporter substrate-binding protein
	2134405	2144844	10439		CU052_RS10245	2138743	2139798	1	hypothetical protein
	2134405	2144844	10439		CU052_RS10250	2139795	2140859	1	ABC transporter permease
	2134405	2144844	10439		CU052_RS10255	2140846	2142402	1	ABC transporter ATP-binding protein
	2134405	2144844	10439		CU052_RS10260	2142377	2142979	1	nitroreductase
	2134405	2144844	10439		CU052_RS10265	2143025	2143735	1	hypothetical protein
	2134405	2144844	10439		CU052_RS10270	2143666	2144382	-1	thioesterase
	2134405	2144844	10439		CU052_RS10275	2144447	2146744	-1	TonB-dependent siderophore receptor
22	2181510	2191298	9788		CU052_RS00005	1	3713225	1	SpoVR family protein
	2181510	2191298	9788		CU052_RS10330	2179450	2182281	-1	peptidase M16
	2181510	2191298	9788		CU052_RS10335	2182286	2184016	-1	hypothetical protein
	2181510	2191298	9788		CU052_RS10340	2184038	2186509	-1	TonB-dependent receptor
	2181510	2191298	9788		CU052_RS10345	2186808	2187518	1	hypothetical protein
	2181510	2191298	9788		CU052_RS10350	2187515	2188828	1	hypothetical protein
	2181510	2191298	9788		CU052_RS10355	2188791	2189324	1	energy transducer TonB
	2181510	2191298	9788		CU052_RS10360	2189308	2189709	1	biopolymer transporter ExbD
	2181510	2191298	9788		CU052_RS10365	2189684	2190364	1	hypothetical protein
	2181510	2191298	9788		CU052_RS10370	2190348	2191514	1	hypothetical protein
23	2311272	2340059	28787		CU052_RS00005	1	3713225	1	SpoVR family protein
	2311272	2340059	28787		CU052_RS10960	2311272	2311871	1	recombination protein RecR
	2311272	2340059	28787		CU052_RS10965	2311925	2312623	-1	aquaporin Z
	2311272	2340059	28787		CU052_RS10970	2312827	2314152	-1	hypothetical protein
	2311272	2340059	28787		CU052_RS10975	2314402	2314782	1	RidA family protein
	2311272	2340059	28787		CU052_RS10980	2314797	2316074	1	serine dehydratase subunit alpha family protein
	2311272	2340059	28787		CU052_RS10985	2316104	2316760	1	hypothetical protein
	2311272	2340059	28787		CU052_RS10990	2316757	2317005	-1	YkgJ family cysteine cluster protein
	2311272	2340059	28787		CU052_RS10995	2317227	2317679	1	YcgN family cysteine cluster protein
	2311272	2340059	28787		CU052_RS11000	2317736	2319331	1	integrase
	2311272	2340059	28787		CU052_RS11005	2319328	2321184	1	hypothetical protein
	2311272	2340059	28787		CU052_RS11010	2321194	2323191	1	hypothetical protein
	2311272	2340059	28787		CU052_RS11015	2323188	2323646	1	hypothetical protein
	2311272	2340059	28787		CU052_RS11020	2323782	2324180	1	hypothetical protein
	2311272	2340059	28787		CU052_RS11025	2324537	2324968	-1	MarR family transcriptional regulator
	2311272	2340059	28787		CU052_RS11030	2324961	2325377	-1	polyketide cyclase
	2311272	2340059	28787		CU052_RS11035	2325734	2325985	-1	hypothetical protein
	2311272	2340059	28787		CU052_RS11040	2326078	2326452	1	hypothetical protein
	2311272	2340059	28787		CU052_RS11045	2326673	2327098	-1	hypothetical protein
	2311272	2340059	28787		CU052_RS11050	2327832	2328484	1	IS3 family transposase
	2311272	2340059	28787		CU052_RS11055	2328541	2329875	-1	ISNCY family transposase
	2311272	2340059	28787		CU052_RS11060	2329987	2330469	1	IS3 family transposase
	2311272	2340059	28787		CU052_RS11065	2330417	2330608	1	hypothetical protein
	2311272	2340059	28787		CU052_RS11070	2330872	2331037	1	hypothetical protein
	2311272	2340059	28787		CU052_RS11075	2331027	2331311	-1	bacteriocin immunity protein
	2311272	2340059	28787		CU052_RS11080	2331313	2333922	-1	S-type Pyocin family protein
	2311272	2340059	28787		CU052_RS11085	2334527	2336257	1	helicase
	2311272	2340059	28787		CU052_RS11090	2336266	2338236	1	DNA helicase
	2311272	2340059	28787		CU052_RS11095	2339091	2339753	1	elongation factor Ts
	2311272	2340059	28787		CU052_RS11100	2339808	2340059	-1	GlsB/YeaQ/YmgE family stress response membrane protein
24	2329442	2338866	9424		CU052_RS00005	1	3713225	1	SpoVR family protein
	2329442	2338866	9424		CU052_RS11055	2328541	2329875	-1	ISNCY family transposase
	2329442	2338866	9424		CU052_RS11060	2329987	2330469	1	IS3 family transposase
	2329442	2338866	9424		CU052_RS11065	2330417	2330608	1	hypothetical protein
	2329442	2338866	9424		CU052_RS11070	2330872	2331037	1	hypothetical protein
	2329442	2338866	9424		CU052_RS11075	2331027	2331311	-1	bacteriocin immunity protein
	2329442	2338866	9424		CU052_RS11080	2331313	2333922	-1	S-type Pyocin family protein
	2329442	2338866	9424		CU052_RS11085	2334527	2336257	1	helicase
	2329442	2338866	9424		CU052_RS11090	2336266	2338236	1	DNA helicase
25	2551789	2557476	5687		CU052_RS00005	1	3713225	1	SpoVR family protein
	2551789	2557476	5687		CU052_RS12080	2551789	2552721	-1	hypothetical protein
	2551789	2557476	5687		CU052_RS12085	2552725	2553675	-1	hypothetical protein
	2551789	2557476	5687		CU052_RS12090	2553679	2554629	-1	hypothetical protein
	2551789	2557476	5687		CU052_RS12095	2554633	2555577	-1	hypothetical protein
	2551789	2557476	5687		CU052_RS12100	2555581	2556528	-1	hypothetical protein
	2551789	2557476	5687		CU052_RS12105	2556532	2557476	-1	hypothetical protein
26	2714268	2720425	6157		CU052_RS00005	1	3713225	1	SpoVR family protein
	2714268	2720425	6157		CU052_RS12900	2714416	2714709	1	hypothetical protein
	2714268	2720425	6157		CU052_RS12905	2714684	2715226	1	hypothetical protein
	2714268	2720425	6157		CU052_RS12910	2715230	2715664	1	hypothetical protein
	2714268	2720425	6157		CU052_RS12915	2715694	2715978	-1	virulence factor
	2714268	2720425	6157		CU052_RS12920	2716135	2716644	-1	hypothetical protein
	2714268	2720425	6157		CU052_RS12925	2716719	2716985	-1	hypothetical protein
	2714268	2720425	6157		CU052_RS12930	2717006	2718085	-1	hypothetical protein
	2714268	2720425	6157		CU052_RS12935	2718088	2721918	-1	hypothetical protein
27	2722117	2734986	12869		CU052_RS00005	1	3713225	1	SpoVR family protein
	2722117	2734986	12869		CU052_RS12940	2722117	2722338	-1	hypothetical protein
	2722117	2734986	12869		CU052_RS12945	2722331	2722765	-1	hypothetical protein
	2722117	2734986	12869		CU052_RS12950	2722838	2723029	-1	hypothetical protein
	2722117	2734986	12869		CU052_RS12955	2723169	2723444	1	hypothetical protein
	2722117	2734986	12869		CU052_RS12960	2723951	2724616	-1	hypothetical protein
	2722117	2734986	12869		CU052_RS12965	2724744	2725019	1	hypothetical protein
	2722117	2734986	12869		CU052_RS12970	2725118	2725900	1	hypothetical protein
	2722117	2734986	12869		CU052_RS12975	2725953	2726339	1	hypothetical protein
	2722117	2734986	12869		CU052_RS12980	2726351	2726809	1	hypothetical protein
	2722117	2734986	12869		CU052_RS12985	2726811	2727089	1	hypothetical protein
	2722117	2734986	12869		CU052_RS12990	2727471	2727683	1	hypothetical protein
	2722117	2734986	12869		CU052_RS12995	2727680	2727919	1	hypothetical protein
	2722117	2734986	12869		CU052_RS13000	2727916	2728236	1	hypothetical protein
	2722117	2734986	12869		CU052_RS13005	2728233	2728565	1	hypothetical protein
	2722117	2734986	12869		CU052_RS13010	2728720	2729169	1	hypothetical protein
	2722117	2734986	12869		CU052_RS13015	2729172	2729375	1	hypothetical protein
	2722117	2734986	12869		CU052_RS13020	2729386	2729670	1	hypothetical protein
	2722117	2734986	12869		CU052_RS13025	2729821	2730132	1	hypothetical protein
	2722117	2734986	12869		CU052_RS13030	2730693	2730908	1	Flp family type IVb pilin
	2722117	2734986	12869		CU052_RS13035	2731338	2731865	1	terminase small subunit
	2722117	2734986	12869		CU052_RS13040	2731866	2733485	1	PBSX family phage terminase large subunit
	2722117	2734986	12869		CU052_RS13045	2733346	2734986	1	hypothetical protein
28	2722838	2728236	5398		CU052_RS00005	1	3713225	1	SpoVR family protein
	2722838	2728236	5398		CU052_RS12950	2722838	2723029	-1	hypothetical protein
	2722838	2728236	5398		CU052_RS12955	2723169	2723444	1	hypothetical protein
	2722838	2728236	5398		CU052_RS12960	2723951	2724616	-1	hypothetical protein
	2722838	2728236	5398		CU052_RS12965	2724744	2725019	1	hypothetical protein
	2722838	2728236	5398		CU052_RS12970	2725118	2725900	1	hypothetical protein
	2722838	2728236	5398		CU052_RS12975	2725953	2726339	1	hypothetical protein
	2722838	2728236	5398		CU052_RS12980	2726351	2726809	1	hypothetical protein
	2722838	2728236	5398		CU052_RS12985	2726811	2727089	1	hypothetical protein
	2722838	2728236	5398		CU052_RS12990	2727471	2727683	1	hypothetical protein
	2722838	2728236	5398		CU052_RS12995	2727680	2727919	1	hypothetical protein
	2722838	2728236	5398		CU052_RS13000	2727916	2728236	1	hypothetical protein
	2722838	2728236	5398		CU052_RS13005	2728233	2728565	1	hypothetical protein
29	2747521	2752674	5153		CU052_RS00005	1	3713225	1	SpoVR family protein
	2747521	2752674	5153		CU052_RS13130	2746990	2747709	1	hypothetical protein
	2747521	2752674	5153		CU052_RS13135	2747709	2748095	1	hypothetical protein
	2747521	2752674	5153		CU052_RS13140	2748104	2749303	1	hypothetical protein
	2747521	2752674	5153		CU052_RS13145	2749300	2749965	1	DUF2612 domain-containing protein
	2747521	2752674	5153		CU052_RS13150	2749965	2750816	1	hypothetical protein
	2747521	2752674	5153		CU052_RS13155	2750818	2752398	1	hypothetical protein
	2747521	2752674	5153		CU052_RS13160	2752438	2753691	-1	hypothetical protein
30	2859235	2865062	5827		CU052_RS00005	1	3713225	1	SpoVR family protein
	2859235	2865062	5827		CU052_RS13670	2859207	2859929	-1	peptidase
	2859235	2865062	5827		CU052_RS13675	2860037	2860369	-1	YceK/YidQ family lipoprotein
	2859235	2865062	5827		CU052_RS13680	2860384	2860590	-1	hypothetical protein
	2859235	2865062	5827		CU052_RS13685	2860538	2861661	-1	IS3 family transposase
	2859235	2865062	5827		CU052_RS13690	2861929	2862309	1	hypothetical protein
	2859235	2865062	5827		CU052_RS13695	2862405	2862833	1	ADP-ribose pyrophosphatase
	2859235	2865062	5827		CU052_RS13700	2862959	2863324	-1	cupin domain-containing protein
	2859235	2865062	5827		CU052_RS13705	2863437	2864546	-1	hypothetical protein
	2859235	2865062	5827		CU052_RS13710	2864935	2866569	1	peptide ABC transporter substrate-binding protein
31	2903070	2912003	8933		CU052_RS00005	1	3713225	1	SpoVR family protein
	2903070	2912003	8933		CU052_RS13870	2903315	2903485	-1	ISNCY family transposase
	2903070	2912003	8933		CU052_RS13875	2903665	2904855	-1	IS91 family transposase
	2903070	2912003	8933		CU052_RS13880	2904874	2905164	-1	hypothetical protein
	2903070	2912003	8933		CU052_RS13885	2905309	2906124	-1	cytochrome B6
	2903070	2912003	8933		CU052_RS13890	2906758	2908350	1	alkaline serine protease
	2903070	2912003	8933		CU052_RS13895	2908454	2909338	-1	LysR family transcriptional regulator
	2903070	2912003	8933		CU052_RS13900	2909532	2910428	1	NAD(P)-dependent oxidoreductase
	2903070	2912003	8933		CU052_RS13905	2910692	2911858	1	hypothetical protein
	2903070	2912003	8933		CU052_RS13910	2911992	2912600	-1	LysE family translocator
32	2911992	2925690	13698		CU052_RS00005	1	3713225	1	SpoVR family protein
	2911992	2925690	13698		CU052_RS13910	2911992	2912600	-1	LysE family translocator
	2911992	2925690	13698		CU052_RS13915	2912762	2914120	1	PLP-dependent aminotransferase family protein
	2911992	2925690	13698		CU052_RS13920	2914583	2915296	1	DNA-binding protein
	2911992	2925690	13698		CU052_RS13925	2915369	2916492	1	IS3 family transposase
	2911992	2925690	13698		CU052_RS13930	2916551	2917075	1	DNA-binding protein
	2911992	2925690	13698		CU052_RS13935	2917072	2917980	1	radical SAM protein
	2911992	2925690	13698		CU052_RS13940	2917980	2919239	1	hypothetical protein
	2911992	2925690	13698		CU052_RS13945	2919242	2919805	1	phosphoribosyltransferase
	2911992	2925690	13698		CU052_RS13950	2920051	2921420	-1	MATE family efflux transporter
	2911992	2925690	13698		CU052_RS13955	2921693	2922697	1	protein-methionine-sulfoxide reductase catalytic subunit MsrP
	2911992	2925690	13698		CU052_RS13960	2922694	2923311	1	protein-methionine-sulfoxide reductase heme-binding subunit MsrQ
	2911992	2925690	13698		CU052_RS13965	2923728	2925236	1	hypothetical protein
	2911992	2925690	13698		CU052_RS13970	2925361	2925690	-1	cytochrome c
33	2914121	2923124	9003		CU052_RS00005	1	3713225	1	SpoVR family protein
	2914121	2923124	9003		CU052_RS13920	2914583	2915296	1	DNA-binding protein
	2914121	2923124	9003		CU052_RS13925	2915369	2916492	1	IS3 family transposase
	2914121	2923124	9003		CU052_RS13930	2916551	2917075	1	DNA-binding protein
	2914121	2923124	9003		CU052_RS13935	2917072	2917980	1	radical SAM protein
	2914121	2923124	9003		CU052_RS13940	2917980	2919239	1	hypothetical protein
	2914121	2923124	9003		CU052_RS13945	2919242	2919805	1	phosphoribosyltransferase
	2914121	2923124	9003		CU052_RS13950	2920051	2921420	-1	MATE family efflux transporter
	2914121	2923124	9003		CU052_RS13955	2921693	2922697	1	protein-methionine-sulfoxide reductase catalytic subunit MsrP
	2914121	2923124	9003		CU052_RS13960	2922694	2923311	1	protein-methionine-sulfoxide reductase heme-binding subunit MsrQ
34	2952986	2962454	9468		CU052_RS00005	1	3713225	1	SpoVR family protein
	2952986	2962454	9468		CU052_RS14090	2952986	2954434	1	phosphogluconate dehydrogenase (NADP(+)-dependent, decarboxylating)
	2952986	2962454	9468		CU052_RS14095	2954613	2955263	-1	universal stress protein
	2952986	2962454	9468		CU052_RS14100	2955464	2955832	-1	hypothetical protein
	2952986	2962454	9468		CU052_RS14105	2955860	2957164	1	RNA-dependent DNA polymerase
	2952986	2962454	9468		CU052_RS14110	2957234	2957416	-1	hypothetical protein
	2952986	2962454	9468		CU052_RS14115	2957465	2957931	-1	hypothetical protein
	2952986	2962454	9468		CU052_RS14120	2958043	2960436	-1	hypothetical protein
	2952986	2962454	9468		CU052_RS14125	2960448	2960951	-1	hypothetical protein
	2952986	2962454	9468		CU052_RS14130	2961489	2961789	-1	IS110 family transposase
	2952986	2962454	9468		CU052_RS14135	2961813	2962454	-1	serine recombinase
35	2962589	2969175	6586		CU052_RS00005	1	3713225	1	SpoVR family protein
	2962589	2969175	6586		CU052_RS14140	2962647	2965673	1	DDE transposase
	2962589	2969175	6586		CU052_RS14145	2965771	2966061	-1	universal stress protein
	2962589	2969175	6586		CU052_RS14150	2966291	2967010	-1	EAL domain-containing protein
	2962589	2969175	6586		CU052_RS14155	2967175	2969460	-1	collagenase
36	2969288	2977625	8337		CU052_RS00005	1	3713225	1	SpoVR family protein
	2969288	2977625	8337		CU052_RS14155	2967175	2969460	-1	collagenase
	2969288	2977625	8337		CU052_RS14160	2969726	2972761	1	RTX toxin
	2969288	2977625	8337		CU052_RS14165	2972808	2973788	1	AraC family transcriptional regulator
	2969288	2977625	8337		CU052_RS14170	2974402	2975310	1	LysR family transcriptional regulator
	2969288	2977625	8337		CU052_RS14175	2975358	2975804	-1	prepilin peptidase
	2969288	2977625	8337		CU052_RS14180	2975997	2976203	1	Flp family type IVb pilin
	2969288	2977625	8337		CU052_RS14185	2976295	2977050	1	pilus assembly protein CpaB
	2969288	2977625	8337		CU052_RS14190	2977053	2978396	1	DNA transporter HofQ
37	2985738	2990111	4373		CU052_RS00005	1	3713225	1	SpoVR family protein
	2985738	2990111	4373		CU052_RS14235	2985269	2986666	1	VWA domain-containing protein
	2985738	2990111	4373		CU052_RS14240	2986668	2987231	1	OmpA family protein
	2985738	2990111	4373		CU052_RS14245	2987704	2988827	1	IS3 family transposase
	2985738	2990111	4373		CU052_RS14250	2988885	2990051	1	hypothetical protein
	2985738	2990111	4373		CU052_RS14255	2990102	2991358	-1	23S rRNA (cytosine(1962)-C(5))-methyltransferase RlmI
38	3040105	3046622	6517		CU052_RS00005	1	3713225	1	SpoVR family protein
	3040105	3046622	6517		CU052_RS14460	3040105	3041457	1	ISNCY family transposase
	3040105	3046622	6517		CU052_RS14465	3041645	3042979	1	ISNCY family transposase
	3040105	3046622	6517		CU052_RS14470	3043245	3044975	-1	hybrid sensor histidine kinase/response regulator
	3040105	3046622	6517		CU052_RS14475	3044965	3046152	-1	histidine kinase
	3040105	3046622	6517		CU052_RS14480	3046266	3046622	-1	hypothetical protein
39	3198937	3205422	6485		CU052_RS00005	1	3713225	1	SpoVR family protein
	3198937	3205422	6485		CU052_RS15130	3199082	3199465	-1	AcrB/AcrD/AcrF family protein
	3198937	3205422	6485		CU052_RS15135	3199522	3200856	-1	ISNCY family transposase
	3198937	3205422	6485		CU052_RS15140	3200964	3203642	-1	AcrB/AcrD/AcrF family protein
	3198937	3205422	6485		CU052_RS15145	3203639	3204409	-1	multidrug transporter subunit MdtA
	3198937	3205422	6485		CU052_RS15150	3204836	3205402	-1	hypothetical protein
	3198937	3205422	6485		CU052_RS15155	3205402	3206037	-1	LysE family translocator
40	3208310	3213101	4791		CU052_RS00005	1	3713225	1	SpoVR family protein
	3208310	3213101	4791		CU052_RS15175	3208310	3208996	1	pilus assembly protein
	3208310	3213101	4791		CU052_RS15180	3208980	3211463	1	fimbrial protein
	3208310	3213101	4791		CU052_RS15185	3211453	3212325	1	hypothetical protein
	3208310	3213101	4791		CU052_RS15190	3212433	3213101	1	helix-turn-helix transcriptional regulator
41	3495170	3501442	6272		CU052_RS00005	1	3713225	1	SpoVR family protein
	3495170	3501442	6272		CU052_RS16420	3494891	3496855	1	type III restriction endonuclease subunit M
	3495170	3501442	6272		CU052_RS16425	3496857	3499769	1	type III restriction-modification system endonuclease
	3495170	3501442	6272		CU052_RS16430	3499823	3500395	1	hypothetical protein
	3495170	3501442	6272		CU052_RS16435	3500396	3500959	-1	hypothetical protein
	3495170	3501442	6272		CU052_RS16440	3501167	3501478	1	hypothetical protein
42	3505175	3520579	15404		CU052_RS00005	1	3713225	1	SpoVR family protein
	3505175	3520579	15404		CU052_RS16460	3504612	3505379	1	hypothetical protein
	3505175	3520579	15404		CU052_RS16465	3505422	3505877	-1	hypothetical protein
	3505175	3520579	15404		CU052_RS16470	3505889	3507012	1	IS3 family transposase
	3505175	3520579	15404		CU052_RS16475	3507119	3507646	-1	hypothetical protein
	3505175	3520579	15404		CU052_RS16480	3508096	3509613	-1	hypothetical protein
	3505175	3520579	15404		CU052_RS16485	3509628	3511181	-1	BspA family leucine-rich repeat surface protein
	3505175	3520579	15404		CU052_RS16490	3511439	3512206	1	hypothetical protein
	3505175	3520579	15404		CU052_RS16495	3512239	3512841	-1	hypothetical protein
	3505175	3520579	15404		CU052_RS16500	3512853	3513975	1	IS3 family transposase
	3505175	3520579	15404		CU052_RS16505	3513923	3514120	1	hypothetical protein
	3505175	3520579	15404		CU052_RS16510	3515161	3515529	-1	hypothetical protein
	3505175	3520579	15404		CU052_RS16515	3516344	3518236	1	hypothetical protein
	3505175	3520579	15404		CU052_RS16520	3518713	3519015	-1	hypothetical protein
	3505175	3520579	15404		CU052_RS16525	3519020	3519409	-1	hypothetical protein
	3505175	3520579	15404		CU052_RS16530	3519441	3519998	-1	hypothetical protein
	3505175	3520579	15404		CU052_RS16535	3520218	3520982	1	tRNA-(ms[2]io[6]A)-hydroxylase
43	3505422	3539654	34232		CU052_RS00005	1	3713225	1	SpoVR family protein
	3505422	3539654	34232		CU052_RS16465	3505422	3505877	-1	hypothetical protein
	3505422	3539654	34232		CU052_RS16470	3505889	3507012	1	IS3 family transposase
	3505422	3539654	34232		CU052_RS16475	3507119	3507646	-1	hypothetical protein
	3505422	3539654	34232		CU052_RS16480	3508096	3509613	-1	hypothetical protein
	3505422	3539654	34232		CU052_RS16485	3509628	3511181	-1	BspA family leucine-rich repeat surface protein
	3505422	3539654	34232		CU052_RS16490	3511439	3512206	1	hypothetical protein
	3505422	3539654	34232		CU052_RS16495	3512239	3512841	-1	hypothetical protein
	3505422	3539654	34232		CU052_RS16500	3512853	3513975	1	IS3 family transposase
	3505422	3539654	34232		CU052_RS16505	3513923	3514120	1	hypothetical protein
	3505422	3539654	34232		CU052_RS16510	3515161	3515529	-1	hypothetical protein
	3505422	3539654	34232		CU052_RS16515	3516344	3518236	1	hypothetical protein
	3505422	3539654	34232		CU052_RS16520	3518713	3519015	-1	hypothetical protein
	3505422	3539654	34232		CU052_RS16525	3519020	3519409	-1	hypothetical protein
	3505422	3539654	34232		CU052_RS16530	3519441	3519998	-1	hypothetical protein
	3505422	3539654	34232		CU052_RS16535	3520218	3520982	1	tRNA-(ms[2]io[6]A)-hydroxylase
	3505422	3539654	34232		CU052_RS16540	3521062	3521703	1	tRNA-(ms[2]io[6]A)-hydroxylase
	3505422	3539654	34232		CU052_RS16545	3521917	3522339	-1	metal-dependent hydrolase
	3505422	3539654	34232		CU052_RS16550	3522395	3523729	-1	ISNCY family transposase
	3505422	3539654	34232		CU052_RS16555	3523830	3524459	-1	metal-dependent hydrolase
	3505422	3539654	34232		CU052_RS16560	3524623	3524874	-1	hypothetical protein
	3505422	3539654	34232		CU052_RS16565	3525317	3527755	-1	collagenase
	3505422	3539654	34232		CU052_RS16570	3528048	3529208	1	IS30 family transposase
	3505422	3539654	34232		CU052_RS16575	3529128	3529523	-1	hypothetical protein
	3505422	3539654	34232		CU052_RS16580	3529564	3529770	-1	IS110 family transposase
	3505422	3539654	34232		CU052_RS16585	3529833	3530626	-1	AAA family ATPase
	3505422	3539654	34232		CU052_RS16590	3530623	3531642	-1	IS21 family transposase
	3505422	3539654	34232		CU052_RS16595	3531755	3533362	-1	ISL3 family transposase
	3505422	3539654	34232		CU052_RS16600	3533470	3533880	-1	IS110 family transposase
	3505422	3539654	34232		CU052_RS16605	3534338	3535342	-1	translocator protein PopD
	3505422	3539654	34232		CU052_RS16610	3535352	3536551	-1	translocator protein PopB
	3505422	3539654	34232		CU052_RS16615	3536555	3537046	-1	CesD/SycD/LcrH family type III secretion system chaperone
	3505422	3539654	34232		CU052_RS16620	3537059	3538879	-1	Type III secretion cytoplasmic LcrG inhibitor
	3505422	3539654	34232		CU052_RS16625	3538890	3539180	-1	type III secretion protein LcrG
	3505422	3539654	34232		CU052_RS16630	3539241	3539654	-1	type III secretion system regulator LcrR
44	3524953	3529223	4270		CU052_RS00005	1	3713225	1	SpoVR family protein
	3524953	3529223	4270		CU052_RS16565	3525317	3527755	-1	collagenase
	3524953	3529223	4270		CU052_RS16570	3528048	3529208	1	IS30 family transposase
	3524953	3529223	4270		CU052_RS16575	3529128	3529523	-1	hypothetical protein
45	3574311	3581688	7377		CU052_RS00005	1	3713225	1	SpoVR family protein
	3574311	3581688	7377		CU052_RS16830	3574456	3576375	-1	restriction endonuclease subunit M
	3574311	3581688	7377		CU052_RS16835	3576375	3577790	-1	ATP-binding protein
	3574311	3581688	7377		CU052_RS16840	3577902	3579236	1	ISNCY family transposase
	3574311	3581688	7377		CU052_RS16845	3579294	3579770	-1	ATP-binding protein
	3574311	3581688	7377		CU052_RS16850	3579770	3582832	-1	DEAD/DEAH box helicase
46	3581782	3587912	6130		CU052_RS00005	1	3713225	1	SpoVR family protein
	3581782	3587912	6130		CU052_RS16850	3579770	3582832	-1	DEAD/DEAH box helicase
	3581782	3587912	6130		CU052_RS16855	3582834	3584000	-1	hypothetical protein
	3581782	3587912	6130		CU052_RS16860	3583997	3585493	-1	SAM-dependent DNA methyltransferase
	3581782	3587912	6130		CU052_RS16865	3585493	3586365	-1	hypothetical protein
	3581782	3587912	6130		CU052_RS16870	3586362	3587861	-1	DNA methylase
	3581782	3587912	6130		CU052_RS16875	3587885	3588034	-1	DNA-binding protein
47	3599043	3603620	4577		CU052_RS00005	1	3713225	1	SpoVR family protein
	3599043	3603620	4577		CU052_RS16930	3598323	3599114	1	hypothetical protein
	3599043	3603620	4577		CU052_RS16935	3599144	3600304	1	hypothetical protein
	3599043	3603620	4577		CU052_RS16940	3600392	3601514	1	IS3 family transposase
	3599043	3603620	4577		CU052_RS16945	3601462	3601698	1	hypothetical protein
	3599043	3603620	4577		CU052_RS16950	3601633	3602282	-1	inovirus Gp2 family protein
	3599043	3603620	4577		CU052_RS16955	3602724	3603611	1	hypothetical protein
