# Supplementary material for: Horizontal gene transfer contributes to virulence and antibiotic resistance of Vibrio harveyi 345 based on complete genome sequence analysis
Source: BMC Genomics. 2019 Oct 22;20:761. doi: 10.1186/s12864-019-6137-8 (PMC6805501; doi:10.1186/s12864-019-6137-8)
Supplement: Supplementary file 7 — Additional file 7: Table S5. Genomic islands in a single chromosome (CP025538) of V. harveyi 345. [file 12864_2019_6137_MOESM7_ESM.xls]

## Sheet: Sheet1
	Table S5 Genomic islands present in a single chromosome (CP025538) of V. harveyi 345
Island id	Island start	Island end	Length	Gene ID	Locus	Gene start	Gene end	Strand	Product
1	11288	15986	4698		CU052_RS17455	1	2220396	-1	glycoside hydrolase family 92 protein
	11288	15986	4698		CU052_RS17480	11288	12688	-1	PTS fructose transporter subunit IIC
	11288	15986	4698		CU052_RS17485	12700	13140	-1	PTS fructose transporter subunit IIA
	11288	15986	4698		CU052_RS17490	13432	14208	-1	HTH-type transcriptional regulator UlaR
	11288	15986	4698		CU052_RS17495	14421	15266	1	Cof-type HAD-IIB family hydrolase
	11288	15986	4698		CU052_RS17500	15276	15986	1	pentose-5-phosphate 3-epimerase
2	104748	110465	5717		CU052_RS17455	1	2220396	-1	glycoside hydrolase family 92 protein
	104748	110465	5717		CU052_RS17935	104748	104996	-1	membrane protein
	104748	110465	5717		CU052_RS17940	105420	106763	1	ATP-dependent helicase
	104748	110465	5717		CU052_RS17945	107257	107448	1	hypothetical protein
	104748	110465	5717		CU052_RS17950	107667	109310	-1	methyl-accepting chemotaxis protein II
	104748	110465	5717		CU052_RS17955	109644	110465	1	phosphate ABC transporter substrate-binding protein
3	326394	331183	4789		CU052_RS17455	1	2220396	-1	glycoside hydrolase family 92 protein
	326394	331183	4789		CU052_RS18865	326394	326597	1	hypothetical protein
	326394	331183	4789		CU052_RS18870	326932	327981	1	alpha/beta hydrolase
	326394	331183	4789		CU052_RS18875	328173	329063	-1	LysR family transcriptional regulator
	326394	331183	4789		CU052_RS18880	329542	329748	1	Flp family type IVb pilin
	326394	331183	4789		CU052_RS18885	329900	330337	1	prepilin peptidase CpaA
	326394	331183	4789	cpaB	CU052_RS18890	330359	331183	1	Flp pilus assembly protein CpaB
4	424430	464545	40115		CU052_RS17455	1	2220396	-1	glycoside hydrolase family 92 protein
	424430	464545	40115		CU052_RS19330	424430	425878	-1	molybdate ABC transporter ATP-binding protein ModF
	424430	464545	40115		CU052_RS19335	426245	427156	1	EamA family transporter
	424430	464545	40115		CU052_RS19340	427268	427764	1	thiol peroxidase
	424430	464545	40115		CU052_RS19345	427766	428374	1	peroxiredoxin
	424430	464545	40115		CU052_RS19350	428794	428916	1	DNA-binding response regulator
	424430	464545	40115		CU052_RS19355	428996	430119	1	IS3 family transposase
	424430	464545	40115		CU052_RS19360	430177	430305	1	two-component sensor histidine kinase
	424430	464545	40115		CU052_RS19365	430695	432878	-1	ABC transporter
	424430	464545	40115		CU052_RS19370	432885	433997	-1	hypothetical protein
	424430	464545	40115		CU052_RS19375	433972	435111	-1	hypothetical protein
	424430	464545	40115		CU052_RS19380	435157	435351	-1	hypothetical protein
	424430	464545	40115		CU052_RS19385	435562	435819	-1	XRE family transcriptional regulator
	424430	464545	40115		CU052_RS19390	435911	436525	-1	resolvase
	424430	464545	40115		CU052_RS19395	436664	438220	-1	hypothetical protein
	424430	464545	40115		CU052_RS19400	438323	439390	-1	site-specific integrase
	424430	464545	40115		CU052_RS19405	439947	441070	1	IS3 family transposase
	424430	464545	40115		CU052_RS19410	441272	442444	1	SIR2 family protein
	424430	464545	40115		CU052_RS19415	442448	444289	1	ATP-binding protein
	424430	464545	40115		CU052_RS19420	444337	446076	1	hypothetical protein
	424430	464545	40115		CU052_RS19425	446060	447784	1	hypothetical protein
	424430	464545	40115		CU052_RS19430	447933	448139	-1	hypothetical protein
	424430	464545	40115		CU052_RS19435	448193	448714	-1	hypothetical protein
	424430	464545	40115		CU052_RS19440	449153	450130	1	hypothetical protein
	424430	464545	40115		CU052_RS19445	450212	451561	1	multidrug transporter
	424430	464545	40115		CU052_RS19450	451605	451832	-1	hypothetical protein
	424430	464545	40115		CU052_RS19455	451836	452840	-1	GAF domain-containing protein
	424430	464545	40115		CU052_RS19460	453287	453670	-1	hypothetical protein
	424430	464545	40115		CU052_RS19465	453663	454958	-1	integrase
	424430	464545	40115		CU052_RS19475	455432	456112	1	MaoC family dehydratase
	424430	464545	40115		CU052_RS19480	456176	457003	-1	phosphate ABC transporter substrate-binding protein PstS
	424430	464545	40115		CU052_RS19485	457303	457659	1	DUF3024 domain-containing protein
	424430	464545	40115		CU052_RS19490	457698	458492	-1	AraC family transcriptional regulator
	424430	464545	40115	rnb	CU052_RS19495	458564	460567	-1	exoribonuclease II
	424430	464545	40115		CU052_RS19500	460947	462893	1	RNA helicase
	424430	464545	40115		CU052_RS19505	462944	464545	-1	bifunctional diguanylate cyclase/phosphodiesterase
5	430695	453670	22975		CU052_RS17455	1	2220396	-1	glycoside hydrolase family 92 protein
	430695	453670	22975		CU052_RS19365	430695	432878	-1	ABC transporter
	430695	453670	22975		CU052_RS19370	432885	433997	-1	hypothetical protein
	430695	453670	22975		CU052_RS19375	433972	435111	-1	hypothetical protein
	430695	453670	22975		CU052_RS19380	435157	435351	-1	hypothetical protein
	430695	453670	22975		CU052_RS19385	435562	435819	-1	XRE family transcriptional regulator
	430695	453670	22975		CU052_RS19390	435911	436525	-1	resolvase
	430695	453670	22975		CU052_RS19395	436664	438220	-1	hypothetical protein
	430695	453670	22975		CU052_RS19400	438323	439390	-1	site-specific integrase
	430695	453670	22975		CU052_RS19405	439947	441070	1	IS3 family transposase
	430695	453670	22975		CU052_RS19410	441272	442444	1	SIR2 family protein
	430695	453670	22975		CU052_RS19415	442448	444289	1	ATP-binding protein
	430695	453670	22975		CU052_RS19420	444337	446076	1	hypothetical protein
	430695	453670	22975		CU052_RS19425	446060	447784	1	hypothetical protein
	430695	453670	22975		CU052_RS19430	447933	448139	-1	hypothetical protein
	430695	453670	22975		CU052_RS19435	448193	448714	-1	hypothetical protein
	430695	453670	22975		CU052_RS19440	449153	450130	1	hypothetical protein
	430695	453670	22975		CU052_RS19445	450212	451561	1	multidrug transporter
	430695	453670	22975		CU052_RS19450	451605	451832	-1	hypothetical protein
	430695	453670	22975		CU052_RS19455	451836	452840	-1	GAF domain-containing protein
	430695	453670	22975		CU052_RS19460	453287	453670	-1	hypothetical protein
	430695	453670	22975		CU052_RS19465	453663	454958	-1	integrase
6	432346	445562	13216		CU052_RS17455	1	2220396	-1	glycoside hydrolase family 92 protein
	432346	445562	13216		CU052_RS19365	430695	432878	-1	ABC transporter
	432346	445562	13216		CU052_RS19370	432885	433997	-1	hypothetical protein
	432346	445562	13216		CU052_RS19375	433972	435111	-1	hypothetical protein
	432346	445562	13216		CU052_RS19380	435157	435351	-1	hypothetical protein
	432346	445562	13216		CU052_RS19385	435562	435819	-1	XRE family transcriptional regulator
	432346	445562	13216		CU052_RS19390	435911	436525	-1	resolvase
	432346	445562	13216		CU052_RS19395	436664	438220	-1	hypothetical protein
	432346	445562	13216		CU052_RS19400	438323	439390	-1	site-specific integrase
	432346	445562	13216		CU052_RS19405	439947	441070	1	IS3 family transposase
	432346	445562	13216		CU052_RS19410	441272	442444	1	SIR2 family protein
	432346	445562	13216		CU052_RS19415	442448	444289	1	ATP-binding protein
	432346	445562	13216		CU052_RS19420	444337	446076	1	hypothetical protein
7	607021	622882	15861		CU052_RS17455	1	2220396	-1	glycoside hydrolase family 92 protein
	607021	622882	15861		CU052_RS20130	607021	607485	1	type VI secretion system baseplate subunit TssE
	607021	622882	15861	vasA	CU052_RS20135	607482	609305	1	type VI secretion system baseplate subunit TssF
	607021	622882	15861		CU052_RS20140	609302	610267	1	type VI secretion system baseplate subunit TssG
	607021	622882	15861	clpV	CU052_RS20145	610278	612833	1	type VI secretion system ATPase TssH
	607021	622882	15861		CU052_RS20150	613041	613520	1	Hcp1 family type VI secretion system effector
	607021	622882	15861		CU052_RS20155	613571	615406	1	type VI secretion system tip protein VgrG
	607021	622882	15861		CU052_RS20160	615418	615708	1	hypothetical protein
	607021	622882	15861		CU052_RS20165	615709	616533	1	NAD/NADP transhydrogenase beta subunit
	607021	622882	15861		CU052_RS20170	616543	620781	1	type IV secretion protein Rhs
	607021	622882	15861		CU052_RS20175	620783	621139	1	hypothetical protein
	607021	622882	15861		CU052_RS20180	621364	622077	1	aspartyl-tRNA amidotransferase
	607021	622882	15861		CU052_RS20185	622181	622555	1	hypothetical protein
	607021	622882	15861		CU052_RS20190	622637	622882	1	hypothetical protein
8	840049	860186	20137		CU052_RS17455	1	2220396	-1	glycoside hydrolase family 92 protein
	840049	860186	20137		CU052_RS21200	840049	841383	1	ISNCY family transposase
	840049	860186	20137		CU052_RS21205	841444	842217	-1	DUF3732 domain-containing protein
	840049	860186	20137		CU052_RS21210	842298	843421	1	IS3 family transposase
	840049	860186	20137		CU052_RS21215	844053	844649	-1	hypothetical protein
	840049	860186	20137		CU052_RS21220	844636	846066	-1	hypothetical protein
	840049	860186	20137		CU052_RS21225	846059	846829	-1	hypothetical protein
	840049	860186	20137		CU052_RS21230	846822	849005	-1	hypothetical protein
	840049	860186	20137		CU052_RS21235	849016	849780	-1	hypothetical protein
	840049	860186	20137		CU052_RS21240	849923	850789	1	WYL domain-containing protein
	840049	860186	20137		CU052_RS21245	851389	851486	1	cold-shock protein
	840049	860186	20137		CU052_RS21250	851574	853037	1	hypothetical protein
	840049	860186	20137		CU052_RS21255	853534	853791	-1	hypothetical protein
	840049	860186	20137		CU052_RS21260	854148	854717	1	hypothetical protein
	840049	860186	20137		CU052_RS21265	854984	855445	-1	hypothetical protein
	840049	860186	20137		CU052_RS21270	855475	856597	-1	IS3 family transposase
	840049	860186	20137		CU052_RS21275	856677	856923	1	hypothetical protein
	840049	860186	20137		CU052_RS21280	857042	857506	-1	hypothetical protein
	840049	860186	20137		CU052_RS21285	857545	857646	-1	ADP-ribose pyrophosphatase
	840049	860186	20137		CU052_RS21290	857705	857959	-1	PnuC protein
	840049	860186	20137		CU052_RS21295	858109	858591	-1	lipopolysaccharide assembly protein LapB
	840049	860186	20137		CU052_RS21300	858767	859381	1	DNA polymerase III subunit epsilon
	840049	860186	20137		CU052_RS21305	859466	859696	-1	hypothetical protein
	840049	860186	20137		CU052_RS21310	859848	860186	-1	transcriptional regulator
9	844053	849780	5727		CU052_RS17455	1	2220396	-1	glycoside hydrolase family 92 protein
	844053	849780	5727		CU052_RS21215	844053	844649	-1	hypothetical protein
	844053	849780	5727		CU052_RS21220	844636	846066	-1	hypothetical protein
	844053	849780	5727		CU052_RS21225	846059	846829	-1	hypothetical protein
	844053	849780	5727		CU052_RS21230	846822	849005	-1	hypothetical protein
	844053	849780	5727		CU052_RS21235	849016	849780	-1	hypothetical protein
10	1104650	1109033	4383		CU052_RS17455	1	2220396	-1	glycoside hydrolase family 92 protein
	1104650	1109033	4383		CU052_RS22245	1104076	1104843	1	conjugal transfer protein TraH
	1104650	1109033	4383		CU052_RS22250	1104836	1106029	1	hypothetical protein
	1104650	1109033	4383	virB11	CU052_RS22255	1106391	1107407	1	P-type DNA transfer ATPase VirB11
	1104650	1109033	4383		CU052_RS22260	1107450	1109189	1	conjugal transfer protein TraK
11	1110560	1127072	16512		CU052_RS17455	1	2220396	-1	glycoside hydrolase family 92 protein
	1110560	1127072	16512		CU052_RS22270	1110560	1112323	1	hypothetical protein
	1110560	1127072	16512		CU052_RS22275	1113289	1113810	1	DUF3379 domain-containing protein
	1110560	1127072	16512		CU052_RS22280	1114088	1114852	-1	enoyl-CoA hydratase
	1110560	1127072	16512		CU052_RS22285	1114878	1116218	-1	membrane protein
	1110560	1127072	16512		CU052_RS22290	1116218	1117846	-1	hypothetical protein
	1110560	1127072	16512		CU052_RS22295	1118242	1118598	-1	hypothetical protein
	1110560	1127072	16512		CU052_RS22300	1118605	1119576	-1	PTS sorbitol transporter subunit IIB
	1110560	1127072	16512	srlA	CU052_RS22305	1119573	1120139	-1	PTS sorbitol transporter subunit IIC
	1110560	1127072	16512	srlR	CU052_RS22310	1120345	1121121	-1	HTH domain-containing protein
	1110560	1127072	16512		CU052_RS22315	1121202	1121558	-1	hypothetical protein
	1110560	1127072	16512		CU052_RS22320	1121656	1122435	-1	sorbitol 6-phosphate dehydrogenase
	1110560	1127072	16512		CU052_RS22325	1122486	1122848	-1	hypothetical protein
	1110560	1127072	16512		CU052_RS22330	1122860	1123837	-1	PTS sorbitol transporter subunit IIB
	1110560	1127072	16512	srlA	CU052_RS22335	1123851	1124402	-1	PTS glucitol/sorbitol transporter subunit IIC
	1110560	1127072	16512		CU052_RS22340	1124745	1125725	1	KpsF/GutQ family sugar-phosphate isomerase
	1110560	1127072	16512		CU052_RS22345	1125927	1126658	1	hypothetical protein
	1110560	1127072	16512		CU052_RS22350	1126716	1127072	-1	hypothetical protein
12	1145505	1158830	13325		CU052_RS17455	1	2220396	-1	glycoside hydrolase family 92 protein
	1145505	1158830	13325	clpV	CU052_RS22410	1143763	1146369	-1	type VI secretion system ATPase TssH
	1145505	1158830	13325		CU052_RS22415	1146378	1147361	-1	type VI secretion system protein
	1145505	1158830	13325	vasA	CU052_RS22420	1147343	1149124	-1	type VI secretion system baseplate subunit TssF
	1145505	1158830	13325		CU052_RS22425	1149117	1149533	-1	type VI secretion system baseplate subunit TssE
	1145505	1158830	13325		CU052_RS22430	1149530	1150885	-1	type VI secretion protein
	1145505	1158830	13325		CU052_RS22435	1150932	1152409	-1	type VI secretion system contractile sheath large subunit
	1145505	1158830	13325		CU052_RS22440	1152409	1152918	-1	type VI secretion system contractile sheath small subunit
	1145505	1158830	13325		CU052_RS22445	1152988	1153518	-1	Hcp1 family type VI secretion system effector
	1145505	1158830	13325		CU052_RS22450	1153546	1154937	-1	type VI secretion protein
	1145505	1158830	13325		CU052_RS22455	1155482	1155775	-1	hypothetical protein
	1145505	1158830	13325		CU052_RS22460	1155888	1156076	-1	hypothetical protein
	1145505	1158830	13325		CU052_RS22465	1156357	1157480	1	IS3 family transposase
	1145505	1158830	13325		CU052_RS22470	1157596	1157841	1	hypothetical protein
	1145505	1158830	13325		CU052_RS22475	1157965	1158150	-1	hypothetical protein
	1145505	1158830	13325		CU052_RS22480	1158305	1158604	-1	hypothetical protein
13	1149117	1184529	35412		CU052_RS17455	1	2220396	-1	glycoside hydrolase family 92 protein
	1149117	1184529	35412	vasA	CU052_RS22420	1147343	1149124	-1	type VI secretion system baseplate subunit TssF
	1149117	1184529	35412		CU052_RS22425	1149117	1149533	-1	type VI secretion system baseplate subunit TssE
	1149117	1184529	35412		CU052_RS22430	1149530	1150885	-1	type VI secretion protein
	1149117	1184529	35412		CU052_RS22435	1150932	1152409	-1	type VI secretion system contractile sheath large subunit
	1149117	1184529	35412		CU052_RS22440	1152409	1152918	-1	type VI secretion system contractile sheath small subunit
	1149117	1184529	35412		CU052_RS22445	1152988	1153518	-1	Hcp1 family type VI secretion system effector
	1149117	1184529	35412		CU052_RS22450	1153546	1154937	-1	type VI secretion protein
	1149117	1184529	35412		CU052_RS22455	1155482	1155775	-1	hypothetical protein
	1149117	1184529	35412		CU052_RS22460	1155888	1156076	-1	hypothetical protein
	1149117	1184529	35412		CU052_RS22465	1156357	1157480	1	IS3 family transposase
	1149117	1184529	35412		CU052_RS22470	1157596	1157841	1	hypothetical protein
	1149117	1184529	35412		CU052_RS22475	1157965	1158150	-1	hypothetical protein
	1149117	1184529	35412		CU052_RS22480	1158305	1158604	-1	hypothetical protein
	1149117	1184529	35412		CU052_RS22485	1158889	1159317	-1	GNAT family N-acetyltransferase
	1149117	1184529	35412		CU052_RS22490	1159453	1159923	-1	RDD family protein
	1149117	1184529	35412		CU052_RS22495	1159981	1160072	-1	DUF3265 domain-containing protein
	1149117	1184529	35412		CU052_RS22500	1160147	1160392	1	plasmid maintenance protein CcdB
	1149117	1184529	35412		CU052_RS22505	1160392	1160709	1	plasmid maintenance protein CcdB
	1149117	1184529	35412		CU052_RS22510	1160785	1161186	-1	hypothetical protein
	1149117	1184529	35412		CU052_RS22515	1161350	1161910	-1	pyridoxamine 5'-phosphate oxidase family protein
	1149117	1184529	35412		CU052_RS22520	1162146	1162475	1	hypothetical protein
	1149117	1184529	35412		CU052_RS22525	1162608	1163216	-1	hypothetical protein
	1149117	1184529	35412		CU052_RS22530	1163349	1163738	-1	hypothetical protein
	1149117	1184529	35412		CU052_RS22535	1163748	1163933	1	hypothetical protein
	1149117	1184529	35412		CU052_RS22540	1164072	1165195	1	IS3 family transposase
	1149117	1184529	35412		CU052_RS22545	1166279	1166611	-1	hypothetical protein
	1149117	1184529	35412		CU052_RS22550	1166615	1167553	-1	hypothetical protein
	1149117	1184529	35412		CU052_RS22555	1167588	1168658	-1	hypothetical protein
	1149117	1184529	35412		CU052_RS22560	1169081	1175629	-1	hypothetical protein
	1149117	1184529	35412		CU052_RS22565	1176196	1176672	1	winged helix family transcriptional regulator
	1149117	1184529	35412		CU052_RS22570	1177240	1178481	1	phosphoadenosine phosphosulfate reductase
	1149117	1184529	35412		CU052_RS22575	1178514	1179119	1	chromosome partitioning protein ParB
	1149117	1184529	35412		CU052_RS22580	1179197	1179298	-1	glutathione S-transferase
	1149117	1184529	35412		CU052_RS22585	1179332	1179418	-1	DUF3265 domain-containing protein
	1149117	1184529	35412		CU052_RS22590	1179445	1179840	-1	DUF3465 domain-containing protein
	1149117	1184529	35412		CU052_RS22595	1179865	1179972	-1	DUF3265 domain-containing protein
	1149117	1184529	35412		CU052_RS22600	1179982	1180440	-1	MaoC family dehydratase
	1149117	1184529	35412		CU052_RS22605	1180615	1180974	-1	DUF805 domain-containing protein
	1149117	1184529	35412		CU052_RS22610	1181015	1181335	-1	hypothetical protein
	1149117	1184529	35412		CU052_RS22615	1181488	1181865	-1	hypothetical protein
	1149117	1184529	35412		CU052_RS22620	1181996	1182067	-1	DUF3265 domain-containing protein
	1149117	1184529	35412		CU052_RS22625	1182075	1182734	-1	histidine kinase
	1149117	1184529	35412		CU052_RS22630	1182877	1183209	-1	YnfA family protein
	1149117	1184529	35412		CU052_RS22635	1183498	1184529	1	integrase
14	1157965	1163933	5968		CU052_RS17455	1	2220396	-1	glycoside hydrolase family 92 protein
	1157965	1163933	5968		CU052_RS22475	1157965	1158150	-1	hypothetical protein
	1157965	1163933	5968		CU052_RS22480	1158305	1158604	-1	hypothetical protein
	1157965	1163933	5968		CU052_RS22485	1158889	1159317	-1	GNAT family N-acetyltransferase
	1157965	1163933	5968		CU052_RS22490	1159453	1159923	-1	RDD family protein
	1157965	1163933	5968		CU052_RS22495	1159981	1160072	-1	DUF3265 domain-containing protein
	1157965	1163933	5968		CU052_RS22500	1160147	1160392	1	plasmid maintenance protein CcdB
	1157965	1163933	5968		CU052_RS22505	1160392	1160709	1	plasmid maintenance protein CcdB
	1157965	1163933	5968		CU052_RS22510	1160785	1161186	-1	hypothetical protein
	1157965	1163933	5968		CU052_RS22515	1161350	1161910	-1	pyridoxamine 5'-phosphate oxidase family protein
	1157965	1163933	5968		CU052_RS22520	1162146	1162475	1	hypothetical protein
	1157965	1163933	5968		CU052_RS22525	1162608	1163216	-1	hypothetical protein
	1157965	1163933	5968		CU052_RS22530	1163349	1163738	-1	hypothetical protein
	1157965	1163933	5968		CU052_RS22535	1163748	1163933	1	hypothetical protein
15	1163350	1179976	16626		CU052_RS17455	1	2220396	-1	glycoside hydrolase family 92 protein
	1163350	1179976	16626		CU052_RS22530	1163349	1163738	-1	hypothetical protein
	1163350	1179976	16626		CU052_RS22535	1163748	1163933	1	hypothetical protein
	1163350	1179976	16626		CU052_RS22540	1164072	1165195	1	IS3 family transposase
	1163350	1179976	16626		CU052_RS22545	1166279	1166611	-1	hypothetical protein
	1163350	1179976	16626		CU052_RS22550	1166615	1167553	-1	hypothetical protein
	1163350	1179976	16626		CU052_RS22555	1167588	1168658	-1	hypothetical protein
	1163350	1179976	16626		CU052_RS22560	1169081	1175629	-1	hypothetical protein
	1163350	1179976	16626		CU052_RS22565	1176196	1176672	1	winged helix family transcriptional regulator
	1163350	1179976	16626		CU052_RS22570	1177240	1178481	1	phosphoadenosine phosphosulfate reductase
	1163350	1179976	16626		CU052_RS22575	1178514	1179119	1	chromosome partitioning protein ParB
	1163350	1179976	16626		CU052_RS22580	1179197	1179298	-1	glutathione S-transferase
	1163350	1179976	16626		CU052_RS22585	1179332	1179418	-1	DUF3265 domain-containing protein
	1163350	1179976	16626		CU052_RS22590	1179445	1179840	-1	DUF3465 domain-containing protein
	1163350	1179976	16626		CU052_RS22595	1179865	1179972	-1	DUF3265 domain-containing protein
16	1206700	1211516	4816		CU052_RS17455	1	2220396	-1	glycoside hydrolase family 92 protein
	1206700	1211516	4816	napF	CU052_RS22740	1206700	1207185	1	ferredoxin-type protein NapF
	1206700	1211516	4816		CU052_RS22745	1207229	1207537	1	nitrate reductase
	1206700	1211516	4816		CU052_RS22750	1207534	1210023	1	periplasmic nitrate reductase subunit alpha
	1206700	1211516	4816		CU052_RS22755	1210100	1210555	1	nitrate reductase
	1206700	1211516	4816		CU052_RS22760	1210584	1211162	1	cytochrome c
	1206700	1211516	4816		CU052_RS22765	1211178	1211312	1	TIGR02808 family protein
	1206700	1211516	4816		CU052_RS22770	1211328	1211516	-1	hypothetical protein
17	1416824	1443356	26532		CU052_RS17455	1	2220396	-1	glycoside hydrolase family 92 protein
	1416824	1443356	26532		CU052_RS23775	1416824	1418158	-1	ISNCY family transposase
	1416824	1443356	26532		CU052_RS23780	1418269	1419156	-1	long-chain fatty acid--CoA ligase
	1416824	1443356	26532		CU052_RS23785	1419460	1420119	1	HAD-IB family hydrolase
	1416824	1443356	26532		CU052_RS23790	1420178	1420972	-1	hypothetical protein
	1416824	1443356	26532		CU052_RS23795	1420972	1422183	-1	hypothetical protein
	1416824	1443356	26532		CU052_RS23800	1422475	1423131	1	TetR/AcrR family transcriptional regulator
	1416824	1443356	26532		CU052_RS23805	1423118	1424446	1	HlyD family secretion protein
	1416824	1443356	26532		CU052_RS23810	1424443	1427544	1	AcrB/AcrD/AcrF family protein
	1416824	1443356	26532		CU052_RS23815	1428250	1428516	-1	hypothetical protein
	1416824	1443356	26532		CU052_RS23820	1428798	1431956	-1	AcrB/AcrD/AcrF family protein
	1416824	1443356	26532		CU052_RS23825	1431970	1433128	-1	efflux RND transporter periplasmic adaptor subunit
	1416824	1443356	26532		CU052_RS23830	1433711	1435228	1	phospholipase D family protein
	1416824	1443356	26532		CU052_RS23835	1435353	1435718	1	SAM-dependent methyltransferase
	1416824	1443356	26532		CU052_RS23840	1435715	1435918	-1	hypothetical protein
	1416824	1443356	26532		CU052_RS23845	1435983	1436207	1	SAM-dependent methyltransferase
	1416824	1443356	26532		CU052_RS23850	1436222	1436785	1	N-acetyltransferase
	1416824	1443356	26532		CU052_RS23855	1436978	1437838	1	hypothetical protein
	1416824	1443356	26532		CU052_RS23860	1437831	1438226	1	DUF2391 domain-containing protein
	1416824	1443356	26532	soxR	CU052_RS23865	1438260	1438691	-1	redox-sensitive transcriptional activator SoxR
	1416824	1443356	26532		CU052_RS23870	1438986	1439705	-1	carbonic anhydrase
	1416824	1443356	26532		CU052_RS23875	1439980	1440444	-1	DUF2846 domain-containing protein
	1416824	1443356	26532		CU052_RS23880	1440670	1440957	-1	hypothetical protein
	1416824	1443356	26532		CU052_RS23885	1441088	1441537	-1	DNA mismatch repair protein MutT
	1416824	1443356	26532		CU052_RS23890	1441630	1441848	-1	hypothetical protein
	1416824	1443356	26532		CU052_RS23895	1442775	1443356	-1	hypothetical protein
18	1441088	1446070	4982		CU052_RS17455	1	2220396	-1	glycoside hydrolase family 92 protein
	1441088	1446070	4982		CU052_RS23885	1441088	1441537	-1	DNA mismatch repair protein MutT
	1441088	1446070	4982		CU052_RS23890	1441630	1441848	-1	hypothetical protein
	1441088	1446070	4982		CU052_RS23895	1442775	1443356	-1	hypothetical protein
	1441088	1446070	4982		CU052_RS23900	1443704	1444735	-1	L-threonine 3-dehydrogenase
	1441088	1446070	4982		CU052_RS23905	1444877	1446070	-1	glycine C-acetyltransferase
19	1588809	1594969	6160		CU052_RS17455	1	2220396	-1	glycoside hydrolase family 92 protein
	1588809	1594969	6160		CU052_RS24625	1588809	1589204	-1	OsmC family protein
	1588809	1594969	6160		CU052_RS24630	1589471	1590697	-1	hypothetical protein
	1588809	1594969	6160		CU052_RS24635	1590730	1591296	-1	hypothetical protein
	1588809	1594969	6160		CU052_RS24640	1591503	1592660	1	hypothetical protein
	1588809	1594969	6160		CU052_RS24645	1592768	1593628	1	radical SAM protein
	1588809	1594969	6160		CU052_RS24650	1593625	1594728	1	hypoxanthine-guanine phosphoribosyltransferase
	1588809	1594969	6160		CU052_RS24655	1594838	1594969	-1	osmotically inducible protein OsmC
20	1589103	1593335	4232		CU052_RS17455	1	2220396	-1	glycoside hydrolase family 92 protein
	1589103	1593335	4232		CU052_RS24625	1588809	1589204	-1	OsmC family protein
	1589103	1593335	4232		CU052_RS24630	1589471	1590697	-1	hypothetical protein
	1589103	1593335	4232		CU052_RS24635	1590730	1591296	-1	hypothetical protein
	1589103	1593335	4232		CU052_RS24640	1591503	1592660	1	hypothetical protein
	1589103	1593335	4232		CU052_RS24645	1592768	1593628	1	radical SAM protein
21	1805132	1810966	5834		CU052_RS17455	1	2220396	-1	glycoside hydrolase family 92 protein
	1805132	1810966	5834		CU052_RS25690	1805289	1805606	-1	DUF202 domain-containing protein
	1805132	1810966	5834		CU052_RS25695	1805590	1805946	-1	hypothetical protein
	1805132	1810966	5834		CU052_RS25700	1806002	1807480	-1	sulfatase
	1805132	1810966	5834		CU052_RS25705	1807710	1808522	1	AraC family transcriptional regulator
	1805132	1810966	5834		CU052_RS25710	1808596	1809177	-1	DJ-1 family protein
	1805132	1810966	5834		CU052_RS25715	1809177	1809818	-1	2-dehydro-3-deoxyphosphogluconate aldolase
	1805132	1810966	5834		CU052_RS25720	1809811	1810758	-1	ketodeoxygluconokinase
	1805132	1810966	5834	kduD	CU052_RS25725	1810856	1811608	-1	2-deoxy-D-gluconate 3-dehydrogenase
22	1811573	1817115	5542		CU052_RS17455	1	2220396	-1	glycoside hydrolase family 92 protein
	1811573	1817115	5542	kduD	CU052_RS25725	1810856	1811608	-1	2-deoxy-D-gluconate 3-dehydrogenase
	1811573	1817115	5542		CU052_RS25730	1811618	1812451	-1	5-dehydro-4-deoxy-D-glucuronate isomerase
	1811573	1817115	5542		CU052_RS25735	1812466	1814223	-1	sodium/substrate symport
	1811573	1817115	5542		CU052_RS25740	1814235	1815395	-1	glycosyl hydrolase
	1811573	1817115	5542		CU052_RS25745	1815724	1816971	1	porin LamB
	1811573	1817115	5542		CU052_RS25750	1817047	1818198	1	anaerobic sulfatase maturase
23	2039840	2044993	5153		CU052_RS17455	1	2220396	-1	glycoside hydrolase family 92 protein
	2039840	2044993	5153		CU052_RS26785	2039840	2040406	1	TetR/AcrR family transcriptional regulator
	2039840	2044993	5153		CU052_RS26790	2041554	2042105	1	carboxymuconolactone decarboxylase
	2039840	2044993	5153		CU052_RS26795	2042986	2044223	1	IS3 family transposase
	2039840	2044993	5153		CU052_RS26800	2044262	2044993	-1	hypothetical protein
24	2040124	2047097	6973		CU052_RS17455	1	2220396	-1	glycoside hydrolase family 92 protein
	2040124	2047097	6973		CU052_RS26785	2039840	2040406	1	TetR/AcrR family transcriptional regulator
	2040124	2047097	6973		CU052_RS26790	2041554	2042105	1	carboxymuconolactone decarboxylase
	2040124	2047097	6973		CU052_RS26795	2042986	2044223	1	IS3 family transposase
	2040124	2047097	6973		CU052_RS26800	2044262	2044993	-1	hypothetical protein
	2040124	2047097	6973		CU052_RS26805	2045582	2045851	1	hypothetical protein
	2040124	2047097	6973		CU052_RS26810	2045892	2046731	1	hypothetical protein
	2040124	2047097	6973		CU052_RS26815	2046718	2047020	1	hypothetical protein
	2040124	2047097	6973		CU052_RS26820	2047095	2048033	-1	LysR family transcriptional regulator
