# Supplementary material for: Horizontal gene transfer contributes to virulence and antibiotic resistance of Vibrio harveyi 345 based on complete genome sequence analysis
Source: BMC Genomics. 2019 Oct 22;20:761. doi: 10.1186/s12864-019-6137-8 (PMC6805501; doi:10.1186/s12864-019-6137-8)
Supplement: Supplementary file 8 — Additional file 8: Table S6. Prophage sequences present in V. harveyi 345 chromosomes. [file 12864_2019_6137_MOESM8_ESM.xls]

## Sheet: Sheet1
Table S6 Prophage sequences present in chromosomes of V. harveyi 345
#Reference id	Phage id	Phage length	Is complete?	Start	End	GC%	ref
Chromosome_2 circular	1	7911	incomplete	266194	274104	0.4415	PHAGE_Bacill_G_NC_023719(2),PHAGE_Plankt_PaV_LD_NC_016564(1),PHAGE_Cronob_02_NC_028672(1),PHAGE_Lister_B054_NC_009813(1),PHAGE_Mycoba_Enkosi_NC_028936(1),PHAGE_Clostr_phi3626_NC_003524(1),PHAGE_Burkho_phi1026b_NC_005284(1),PHAGE_Azospi_Cd_NC_010355(1),PHAGE_Cronob_CR9_NC_023717(1),PHAGE_Pectob_phiTE_NC_020201(1),PHAGE_Pseudo_YuA_NC_010116(1),PHAGE_Cronob_CR3_NC_017974(1),PHAGE_Cronob_CR8_NC_02435…
Chromosome_1 circular	2	7744	incomplete	2988027	2995770	0.4428	PHAGE_Singap_grouper_iridovirus_NC_006549(1),PHAGE_Entero_Sf6_NC_005344(1),PHAGE_Entero_HK97_NC_002167(1),PHAGE_Strept_20617_NC_023503(1),PHAGE_Squirr_virus_NC_022563(1),PHAGE_Camelp_virus_NC_003391(1),PHAGE_Scale_virus_NC_027778(1),PHAGE_Anomal_entomopoxvirus_NC_023426(1),PHAGE_Podovi_Lau218_NC_024329(1),PHAGE_Plankt_PaV_LD_NC_016564(1),PHAGE_Synech_S_CAM8_NC_021530(1),PHAGE_Pithov_sibericum_NC_…
