# Supplementary material for: Horizontal gene transfer contributes to virulence and antibiotic resistance of Vibrio harveyi 345 based on complete genome sequence analysis
Source: BMC Genomics. 2019 Oct 22;20:761. doi: 10.1186/s12864-019-6137-8 (PMC6805501; doi:10.1186/s12864-019-6137-8)
Supplement: Supplementary file 9 — Additional file 9: Table S7. Strain-specific genes of V. harveyi 345. [file 12864_2019_6137_MOESM9_ESM.xls]

## Sheet: Sheet1
Table S7 Strain specific genes of Vibrio harveyi 345
Locus	Identity	E_value	Subject_id	Subject_description
CU052_10620	74.58	4e-25	gi|669386820|gb|KFE12805.1|	AAA domain protein [Vibrio cholerae]
CU052_00920	58.33	0	gi|504051860|ref|WP_014285854.1|	beta-lactamase class C [Pseudovibrio sp. FO-BEG1]
CU052_03170	99.31	4e-101	gi|315178377|gb|ADT85291.1|	Cell wall-associated hydrolase [Vibrio furnissii NCTC 11218]
CU052_05790	99.31	4e-101	gi|315178377|gb|ADT85291.1|	Cell wall-associated hydrolase [Vibrio furnissii NCTC 11218]
CU052_10565	85.84	0	gi|808410195|emb|CDS97834.1|	conserved hypothetical protein [Vibrio crassostreae]
CU052_28385	100	0	gi|504199757|ref|WP_014386859.1|	DNA methylase [Photobacterium damselae]
CU052_13340	45.51	4e-127	gi|499539863|ref|WP_011220646.1|	exodeoxyribonuclease VIII [Photobacterium profundum]
CU052_13455	42.5	4e-68	gi|48697516|ref|YP_024874.1|	gp27 [Burkholderia phage BcepB1A]
CU052_00030	97.22	5e-132	gi|342813156|gb|EGU48131.1|	heat shock protein [Vibrio ichthyoenteri ATCC 700023]
CU052_16720	100	2e-33	gi|408875026|gb|EKM14180.1|	heat shock protein HtpX [Vibrio sp. HENC-01]
CU052_14535	97.04	8e-92	gi|667805876|gb|KFA94908.1|	membrane protein [Vibrio sp. ER1A]
CU052_28885	100	0	gi|504199646|ref|WP_014386748.1|	MULTISPECIES: DNA modification methylase [Vibrionaceae]
CU052_14240	100	4e-26	gi|491588515|ref|WP_005446082.1|	MULTISPECIES: membrane protein [Vibrio]
CU052_23640	100	7e-32	gi|491595875|ref|WP_005453437.1|	MULTISPECIES: membrane protein [Vibrio]
CU052_28715	100	1e-142	gi|760459705|gb|AJP18235.1|	MULTISPECIES: putative type IV conjugative transfer system coupling factor [Vibrio parahaemolyticus]
CU052_28750	100	8e-84	gi|760459713|gb|AJP18243.1|	MULTISPECIES: type IV conjugative transfer system protein TraA [Vibrio parahaemolyticus]
CU052_13535	48.03	2e-63	gi|712915584|ref|YP_009103317.1|	P2 gpV-like protein [Shewanella sp. phage 1/41]
CU052_05580	94.96	0	gi|647339565|ref|WP_025768277.1|	peptidase S8 and S53, subtilisin, kexin, sedolisin [Vibrio parahaemolyticus]
CU052_13525	45.31	3e-15	gi|739091816|ref|WP_036962764.1|	phage related-protein [Providencia alcalifaciens]
CU052_13450	49.88	4e-144	gi|754119331|ref|WP_041753217.1|	portal protein [Burkholderia rhizoxinica]
CU052_28065	100	7e-23	gi|254846617|gb|EET25031.1|	predicted protein [Vibrio cholerae MO10]
CU052_13020	97.56	2e-20	gi|408874841|gb|EKM14006.1|	putative membrane protein [Vibrio sp. HENC-01]
CU052_29120	100	0	gi|446775679|ref|WP_000852935.1|	recombinase [Escherichia coli]
CU052_00050	87.44	7e-148	gi|499461887|ref|WP_011149032.1|	site-specific recombinase [Vibrio vulnificus]
CU052_13440	47.33	7e-45	gi|640731364|ref|WP_025154223.1|	terminase [Morganella morganii]
CU052_13445	53.89	1e-177	gi|712915541|ref|YP_009103274.1|	terminase large subunit [Shewanella sp. phage 1/41]
CU052_11425	62.71	8e-18	gi|515139076|ref|WP_016767834.1|	transcriptional regulator [Vibrio cyclitrophicus]
CU052_13530	49.63	2e-85	gi|312167464|emb|CBW74467.1|	unnamed protein product [Burkholderia rhizoxinica HKI 454]
CU052_13320	72.34	4e-46	gi|690411893|ref|WP_031942965.1|	virulence-associated protein D [uncultured bacterium]*
CU052_13550	48.86	1e-60	gi|757531239|ref|WP_042792937.1|	hypothetical protein [Achromobacter xylosoxidans]
CU052_00695	59.55	1e-36	gi|817438098|ref|WP_046555452.1|	hypothetical protein [Arsukibacterium sp. MJ3]
CU052_13470	53.12	9e-133	gi|503200027|ref|WP_013434688.1|	hypothetical protein [Burkholderia rhizoxinica]
CU052_13500	45.71	6e-145	gi|503200033|ref|WP_013434694.1|	hypothetical protein [Burkholderia rhizoxinica]
CU052_13505	52.45	1e-48	gi|503200034|ref|WP_013434695.1|	hypothetical protein [Burkholderia rhizoxinica]
CU052_13545	42.36	8e-98	gi|503200043|ref|WP_013434704.1|	hypothetical protein [Burkholderia rhizoxinica]
CU052_13510	45.27	2e-35	gi|490359879|ref|WP_004239642.1|	hypothetical protein [Morganella morganii]
CU052_28200	98.33	5e-175	gi|502372623|ref|WP_012774863.1|	hypothetical protein [Photobacterium damselae]
CU052_28365	100	1e-91	gi|504199753|ref|WP_014386855.1|	hypothetical protein [Photobacterium damselae]
CU052_28615	100	4e-168	gi|504199586|ref|WP_014386688.1|	hypothetical protein [Photobacterium damselae]
CU052_28690	100	0	gi|504199600|ref|WP_014386702.1|	hypothetical protein [Photobacterium damselae]
CU052_29045	99.15	1e-82	gi|504199680|ref|WP_014386782.1|	hypothetical protein [Photobacterium damselae]
CU052_29050	100	2e-73	gi|504199681|ref|WP_014386783.1|	hypothetical protein [Photobacterium damselae]
CU052_13375	45.77	9e-49	gi|499537266|ref|WP_011218049.1|	hypothetical protein [Photobacterium profundum]
CU052_13345	44.64	2e-10	gi|738929403|ref|WP_036816005.1|	hypothetical protein [Photobacterium sanctipauli]
CU052_13370	43.4	2e-09	gi|490365053|ref|WP_004244717.1|	hypothetical protein [Proteus mirabilis]
CU052_00930	69.63	7e-180	gi|754137813|ref|WP_041768621.1|	hypothetical protein [Pseudovibrio sp. FO-BEG1]
CU052_00935	70.22	0	gi|504051863|ref|WP_014285857.1|	hypothetical protein [Pseudovibrio sp. FO-BEG1]
CU052_21665	61.49	0	gi|739610229|ref|WP_037467254.1|	hypothetical protein [Shewanella haliotis]
CU052_13415	66.67	3e-25	gi|763261049|ref|WP_044125652.1|	hypothetical protein [Vibrio cholerae]
CU052_28560	100	4e-129	gi|446479675|ref|WP_000557529.1|	hypothetical protein [Vibrio cholerae]
CU052_00100	78.16	7e-45	gi|763262123|ref|WP_044126718.1|	hypothetical protein [Vibrio cholerae]
CU052_00070	80.85	1e-52	gi|515157271|ref|WP_016785877.1|	hypothetical protein [Vibrio cyclitrophicus]
CU052_04745	81.65	5e-55	gi|748720214|ref|WP_039978333.1|	hypothetical protein [Vibrio jasicida]
CU052_16870	92.15	0	gi|779957598|ref|WP_045405043.1|	hypothetical protein [Vibrio jasicida]
CU052_16875	98.04	0	gi|779957058|ref|WP_045404517.1|	hypothetical protein [Vibrio jasicida]
CU052_16925	100	3e-83	gi|779961200|ref|WP_045408480.1|	hypothetical protein [Vibrio jasicida]
CU052_16940	94.23	1e-58	gi|779962372|ref|WP_045409600.1|	hypothetical protein [Vibrio jasicida]
CU052_16945	88.11	4e-110	gi|779962374|ref|WP_045409602.1|	hypothetical protein [Vibrio jasicida]
CU052_06100	90.95	6e-145	gi|752301521|ref|WP_041157141.1|	hypothetical protein [Vibrio mytili]
CU052_28455	100	6e-54	gi|752299090|ref|WP_041154783.1|	hypothetical protein [Vibrio mytili]
CU052_06150	80.39	8e-22	gi|740334921|ref|WP_038171658.1|	hypothetical protein [Vibrio ordalii]
CU052_25145	97.62	9e-23	gi|748729468|ref|WP_039987586.1|	hypothetical protein [Vibrio owensii]
CU052_03500	76.32	7e-15	gi|499418211|ref|WP_011105675.1|	hypothetical protein [Vibrio parahaemolyticus]
CU052_04740	60.32	3e-16	gi|516016735|ref|WP_017447318.1|	hypothetical protein [Vibrio parahaemolyticus]
CU052_05815	100	4e-20	gi|748588880|ref|WP_039847060.1|	hypothetical protein [Vibrio parahaemolyticus]
CU052_19865	100	4e-50	gi|661307357|ref|WP_029999613.1|	hypothetical protein [Vibrio parahaemolyticus]
CU052_25045	99.75	0	gi|658915149|ref|WP_029786279.1|	hypothetical protein [Vibrio parahaemolyticus]
CU052_25060	99.65	0	gi|646820609|ref|WP_025592621.1|	hypothetical protein [Vibrio parahaemolyticus]
CU052_25065	100	0	gi|646820603|ref|WP_025592620.1|	hypothetical protein [Vibrio parahaemolyticus]
CU052_27220	47.35	7e-58	gi|659012732|ref|WP_029843371.1|	hypothetical protein [Vibrio parahaemolyticus]
CU052_00040	97.75	5e-165	gi|647057998|ref|WP_025635026.1|	hypothetical protein [Vibrio parahaemolyticus]
CU052_00085	97.33	1e-105	gi|686238344|ref|WP_031831007.1|	hypothetical protein [Vibrio parahaemolyticus]
CU052_00090	76.12	3e-75	gi|686238346|ref|WP_031831009.1|	hypothetical protein [Vibrio parahaemolyticus]
CU052_05040	95.73	2e-117	gi|545470706|ref|WP_021707184.1|	hypothetical protein [Vibrio proteolyticus]
CU052_28155	100	0	gi|691549377|ref|WP_032073039.1|	hypothetical protein [Vibrio sp. 04Ya090]
CU052_28165	100	0	gi|691549393|ref|WP_032073040.1|	hypothetical protein [Vibrio sp. 04Ya090]
CU052_28360	100	0	gi|691549448|ref|WP_032073045.1|	hypothetical protein [Vibrio sp. 04Ya090]
CU052_28400	100	1e-37	gi|691549537|ref|WP_032073051.1|	hypothetical protein [Vibrio sp. 04Ya090]
CU052_28425	100	8e-96	gi|691548605|ref|WP_032073000.1|	hypothetical protein [Vibrio sp. 04Ya090]
CU052_28460	99.43	2e-125	gi|691548667|ref|WP_032073004.1|	hypothetical protein [Vibrio sp. 04Ya090]
CU052_28620	100	2e-64	gi|691548893|ref|WP_032073016.1|	hypothetical protein [Vibrio sp. 04Ya090]
CU052_28755	100	3e-84	gi|691549048|ref|WP_032073022.1|	hypothetical protein [Vibrio sp. 04Ya090]
CU052_29025	100	7e-106	gi|691549127|ref|WP_032073026.1|	hypothetical protein [Vibrio sp. 04Ya090]
CU052_28175	76.56	5e-30	gi|779953532|ref|WP_045401185.1|	hypothetical protein [Vibrio sp. 090810a]
CU052_17250	99.57	0	gi|497528079|ref|WP_009842277.1|	hypothetical protein [Vibrio sp. AND4]
CU052_17260	99.38	4e-109	gi|497528079|ref|WP_009842277.1|	hypothetical protein [Vibrio sp. AND4]
CU052_05055	96.58	0	gi|740327224|ref|WP_038164120.1|	hypothetical protein [Vibrio sp. B183]
CU052_00075	96.77	1e-59	gi|740322281|ref|WP_038159416.1|	hypothetical protein [Vibrio sp. B183]
CU052_28330	100	5e-125	gi|808062942|ref|WP_046224252.1|	hypothetical protein [Vibrio sp. ECSMB14106]
CU052_28410	100	0	gi|808062935|ref|WP_046224245.1|	hypothetical protein [Vibrio sp. ECSMB14106]
CU052_28495	100	1e-57	gi|808062925|ref|WP_046224235.1|	hypothetical protein [Vibrio sp. ECSMB14106]
CU052_28550	86.31	7e-158	gi|808061777|ref|WP_046223099.1|	hypothetical protein [Vibrio sp. ECSMB14106]
CU052_28630	98.63	1e-46	gi|808062903|ref|WP_046224214.1|	hypothetical protein [Vibrio sp. ECSMB14106]
CU052_28635	100	3e-113	gi|808062902|ref|WP_046224213.1|	hypothetical protein [Vibrio sp. ECSMB14106]
CU052_14525	98.48	2e-41	gi|446942535|ref|WP_001019791.1|	hypothetical protein [Vibrio sp. RC586]
CU052_00700	100	9e-59	gi|515673393|ref|WP_017105993.1|	hypothetical protein [Vibrio tasmaniensis]
CU052_13400	44.78	1e-14	gi|515674729|ref|WP_017107329.1|	hypothetical protein [Vibrio tasmaniensis]
CU052_17280	99.31	0	gi|499463573|ref|WP_011150718.1|	hypothetical protein [Vibrio vulnificus]
CU052_27185	94.16	2e-90	gi|782735195|ref|WP_045624104.1|	hypothetical protein [Vibrio vulnificus]
CU052_00115	56.29	1e-52	gi|746512435|ref|WP_039549102.1|	hypothetical protein [Vibrio vulnificus]
CU052_10585	85.2	4e-123	gi|740362355|ref|WP_038198175.1|	hypothetical protein [Xenorhabdus bovienii]
CU052_11270	95.12	4e-21	gi|148869208|gb|EDL68236.1|	hypothetical protein A1Q_2064 [Vibrio campbellii HY01]
CU052_13465	40.13	6e-25	gi|588288007|gb|AHK20743.1|	hypothetical protein BF17_16695 [Yersinia similis]
CU052_03195	97.73	2e-26	gi|532382719|gb|EQL89396.1|	hypothetical protein D019_1857 [Vibrio parahaemolyticus VP2007-095]
CU052_07820	91.67	5e-16	gi|589848224|gb|EXJ25285.1|	hypothetical protein D031_4684 [Vibrio parahaemolyticus VP-48]
CU052_13380	51.92	5e-09	gi|589866576|gb|EXJ42771.1|	hypothetical protein D049_3097B, partial [Vibrio parahaemolyticus VPTS-2010]
CU052_15710	97.87	1e-26	gi|532381656|gb|EQL88336.1|	hypothetical protein D052_2967 [Vibrio parahaemolyticus 10290]
CU052_03515	91.3	2e-23	gi|641264470|dbj|GAK23900.1|	hypothetical protein JCM19052_4548 [Vibrio sp. JCM 19052]
CU052_13475	41.88	4e-16	gi|229377083|gb|EEO27174.1|	hypothetical protein OFAG_00327 [Oxalobacter formigenes HOxBLS]
CU052_01000	65.91	5e-34	gi|359344467|gb|AEV37841.1|	hypothetical protein PSE_3333 [Pseudovibrio sp. FO-BEG1]
CU052_28070	100	2e-90	gi|730000501|gb|KHI89435.1|	hypothetical protein PU12_24670 [Escherichia coli]
CU052_28490	100	3e-49	gi|760459659|gb|AJP18189.1|	hypothetical protein pVPH1_0017 [Vibrio parahaemolyticus]
CU052_28600	99.3	2e-101	gi|760459681|gb|AJP18211.1|	hypothetical protein pVPH1_0039 [Vibrio parahaemolyticus]
CU052_28870	100	2e-42	gi|760459746|gb|AJP18276.1|	hypothetical protein pVPH1_0104 [Vibrio parahaemolyticus]
CU052_28915	99.53	2e-159	gi|760459756|gb|AJP18286.1|	hypothetical protein pVPH1_0114 [Vibrio parahaemolyticus]
CU052_28920	100	1e-94	gi|760459757|gb|AJP18287.1|	hypothetical protein pVPH1_0115 [Vibrio parahaemolyticus]
CU052_28955	100	1e-43	gi|760459764|gb|AJP18294.1|	hypothetical protein pVPH1_0122 [Vibrio parahaemolyticus]
CU052_28970	100	2e-105	gi|760459767|gb|AJP18297.1|	hypothetical protein pVPH1_0125 [Vibrio parahaemolyticus]
CU052_28990	100	2e-95	gi|760459772|gb|AJP18302.1|	hypothetical protein pVPH1_0130 [Vibrio parahaemolyticus]
CU052_28390	98.84	1e-57	gi|760459878|gb|AJP18408.1|	hypothetical protein pVPH1_0235 [Vibrio parahaemolyticus]
CU052_28395	100	7e-80	gi|760459879|gb|AJP18409.1|	hypothetical protein pVPH1_0236 [Vibrio parahaemolyticus]
CU052_08035	97.92	4e-28	gi|408876923|gb|EKM16028.1|	hypothetical protein VCHENC01_0131 [Vibrio sp. HENC-01]
CU052_15860	97.67	6e-25	gi|408875381|gb|EKM14528.1|	hypothetical protein VCHENC01_1005 [Vibrio sp. HENC-01]
CU052_17710	94.29	2e-15	gi|408875200|gb|EKM14354.1|	hypothetical protein VCHENC01_1355 [Vibrio sp. HENC-01]
CU052_12765	97.44	5e-22	gi|408874894|gb|EKM14059.1|	hypothetical protein VCHENC01_1545 [Vibrio sp. HENC-01]
CU052_12580	100	2e-18	gi|408874594|gb|EKM13762.1|	hypothetical protein VCHENC01_1583 [Vibrio sp. HENC-01]
CU052_10490	100	1e-20	gi|408873851|gb|EKM13034.1|	hypothetical protein VCHENC01_1973 [Vibrio sp. HENC-01]
CU052_09505	93.18	2e-23	gi|408874043|gb|EKM13226.1|	hypothetical protein VCHENC01_2167 [Vibrio sp. HENC-01]
CU052_04340	100	2e-21	gi|408873366|gb|EKM12564.1|	hypothetical protein VCHENC01_2459 [Vibrio sp. HENC-01]
CU052_05400	100	1e-23	gi|408873072|gb|EKM12279.1|	hypothetical protein VCHENC01_2718 [Vibrio sp. HENC-01]
CU052_05435	100	8e-25	gi|408873080|gb|EKM12287.1|	hypothetical protein VCHENC01_2726 [Vibrio sp. HENC-01]
CU052_06270	100	1e-20	gi|408872278|gb|EKM11499.1|	hypothetical protein VCHENC01_2868 [Vibrio sp. HENC-01]
CU052_05925	97.5	1e-20	gi|408872318|gb|EKM11539.1|	hypothetical protein VCHENC01_2908 [Vibrio sp. HENC-01]
CU052_13180	97.37	3e-20	gi|408877263|gb|EKM16329.1|	hypothetical protein VCHENC01_2999 [Vibrio sp. HENC-01]
CU052_13975	98.46	4e-40	gi|408877365|gb|EKM16431.1|	hypothetical protein VCHENC01_3101 [Vibrio sp. HENC-01]
CU052_25820	100	1e-26	gi|408887123|gb|EKM25764.1|	hypothetical protein VCHENC01_3343 [Vibrio sp. HENC-01]
CU052_01185	89.13	2e-23	gi|408886157|gb|EKM24846.1|	hypothetical protein VCHENC01_3586 [Vibrio sp. HENC-01]
CU052_20150	100	1e-27	gi|408883011|gb|EKM21805.1|	hypothetical protein VCHENC01_3942 [Vibrio sp. HENC-01]
CU052_19030	100	5e-24	gi|408882698|gb|EKM21503.1|	hypothetical protein VCHENC01_4046 [Vibrio sp. HENC-01]
CU052_26210	100	4e-34	gi|408881923|gb|EKM20778.1|	hypothetical protein VCHENC01_4225 [Vibrio sp. HENC-01]
CU052_21125	100	6e-30	gi|408881691|gb|EKM20554.1|	hypothetical protein VCHENC01_4468 [Vibrio sp. HENC-01]
CU052_21415	100	4e-32	gi|408881747|gb|EKM20610.1|	hypothetical protein VCHENC01_4524 [Vibrio sp. HENC-01]
CU052_01880	100	6e-31	gi|408881061|gb|EKM19972.1|	hypothetical protein VCHENC01_4713 [Vibrio sp. HENC-01]
CU052_10390	100	3e-21	gi|408887440|gb|EKM26032.1|	hypothetical protein VCHENC02_0328 [Vibrio sp. HENC-02]
CU052_04095	100	3e-31	gi|408895130|gb|EKM31621.1|	hypothetical protein VCHENC02_2754 [Vibrio sp. HENC-02]
CU052_12095	100	3e-18	gi|408892024|gb|EKM29654.1|	hypothetical protein VCHENC02_4549, partial [Vibrio sp. HENC-02]
CU052_11900	100	4e-30	gi|408891821|gb|EKM29512.1|	hypothetical protein VCHENC02_4679, partial [Vibrio sp. HENC-02]
CU052_14210	97.78	2e-26	gi|408891458|gb|EKM29261.1|	hypothetical protein VCHENC02_4917 [Vibrio sp. HENC-02]
CU052_05500	97.44	6e-21	gi|408887409|gb|EKM26009.1|	hypothetical protein VCHENC03_0055 [Vibrio sp. HENC-03]
CU052_00535	83.33	4e-27	gi|408884664|gb|EKM23400.1|	hypothetical protein VCHENC03_2257 [Vibrio sp. HENC-03]
CU052_05330	100	2e-19	gi|408882936|gb|EKM21731.1|	hypothetical protein VCHENC03_3539 [Vibrio sp. HENC-03]
CU052_17620	100	3e-29	gi|156525474|gb|ABU70560.1|	hypothetical protein VIBHAR_01590 [Vibrio campbellii ATCC BAA-1116]
CU052_23560	92.31	1e-29	gi|156528106|gb|ABU73191.1|	hypothetical protein VIBHAR_05285 [Vibrio campbellii ATCC BAA-1116]
CU052_22885	87.65	5e-50	gi|156529926|gb|ABU75010.1|	hypothetical protein VIBHAR_p08163 [Vibrio campbellii ATCC BAA-1116]
CU052_13480	47.37	4e-17	gi|169750009|gb|ACA67527.1|	hypothetical protein YPK_1229 [Yersinia pseudotuberculosis YPIII]
CU052_13315	53.16	6e-22	gi|736875825|ref|WP_034875463.1|	hypothetical protein, partial [Endozoicomonas montiporae]
CU052_00060	89.02	2e-97	gi|757769602|ref|WP_042989456.1|	hypothetical protein, partial [Vibrio cholerae]
CU052_16825	94.05	2e-116	gi|800958691|ref|WP_045985820.1|	hypothetical protein, partial [Vibrio coralliilyticus]
CU052_04725	82.35	2e-23	gi|695352832|ref|WP_032546147.1|	hypothetical protein, partial [Vibrio crassostreae]
CU052_06110	91.98	1e-125	gi|752301544|ref|WP_041157164.1|	hypothetical protein, partial [Vibrio mytili]
CU052_13310	51.4	1e-57	gi|446759498|ref|WP_000836754.1|	MULTISPECIES: hypothetical protein [Escherichia]
CU052_29125	100	4e-48	gi|447174438|ref|WP_001251694.1|	MULTISPECIES: hypothetical protein [Gammaproteobacteria]
CU052_29130	100	4e-42	gi|446054021|ref|WP_000131876.1|	MULTISPECIES: hypothetical protein [Gammaproteobacteria]
CU052_11415	99.34	5e-108	gi|518112886|ref|WP_019283094.1|	MULTISPECIES: hypothetical protein [Vibrio]
CU052_28375	99.42	6e-122	gi|691549471|ref|WP_032073046.1|	MULTISPECIES: hypothetical protein [Vibrio]
CU052_28380	98.9	6e-62	gi|691549480|ref|WP_032073047.1|	MULTISPECIES: hypothetical protein [Vibrio]
CU052_29020	100	2e-138	gi|691549106|ref|WP_032073025.1|	MULTISPECIES: hypothetical protein [Vibrio]
CU052_29095	100	1e-118	gi|691549203|ref|WP_032073030.1|	MULTISPECIES: hypothetical protein [Vibrio]
CU052_28160	100	2e-38	gi|504199723|ref|WP_014386825.1|	MULTISPECIES: hypothetical protein [Vibrionaceae]
CU052_28285	100	3e-64	gi|504199738|ref|WP_014386840.1|	MULTISPECIES: hypothetical protein [Vibrionaceae]
CU052_28300	100	4e-66	gi|504199741|ref|WP_014386843.1|	MULTISPECIES: hypothetical protein [Vibrionaceae]
CU052_28310	100	3e-102	gi|504199742|ref|WP_014386844.1|	MULTISPECIES: hypothetical protein [Vibrionaceae]
CU052_28320	100	4e-92	gi|504199744|ref|WP_014386846.1|	MULTISPECIES: hypothetical protein [Vibrionaceae]
CU052_28325	100	3e-84	gi|504199745|ref|WP_014386847.1|	MULTISPECIES: hypothetical protein [Vibrionaceae]
CU052_28335	100	6e-111	gi|504199747|ref|WP_014386849.1|	MULTISPECIES: hypothetical protein [Vibrionaceae]
CU052_28340	98.97	4e-65	gi|504199748|ref|WP_014386850.1|	MULTISPECIES: hypothetical protein [Vibrionaceae]
CU052_28345	100	0	gi|504199749|ref|WP_014386851.1|	MULTISPECIES: hypothetical protein [Vibrionaceae]
CU052_28370	100	2e-109	gi|504199754|ref|WP_014386856.1|	MULTISPECIES: hypothetical protein [Vibrionaceae]
CU052_28430	99.31	2e-102	gi|504199544|ref|WP_014386646.1|	MULTISPECIES: hypothetical protein [Vibrionaceae]
CU052_28465	100	7e-105	gi|504199551|ref|WP_014386653.1|	MULTISPECIES: hypothetical protein [Vibrionaceae]
CU052_28485	100	0	gi|504199554|ref|WP_014386656.1|	MULTISPECIES: hypothetical protein [Vibrionaceae]
CU052_28590	100	4e-63	gi|504199580|ref|WP_014386682.1|	MULTISPECIES: hypothetical protein [Vibrionaceae]
CU052_28595	100	9e-69	gi|504199581|ref|WP_014386683.1|	MULTISPECIES: hypothetical protein [Vibrionaceae]
CU052_28605	98.77	4e-54	gi|504199584|ref|WP_014386686.1|	MULTISPECIES: hypothetical protein [Vibrionaceae]
CU052_28610	99.15	5e-81	gi|504199585|ref|WP_014386687.1|	MULTISPECIES: hypothetical protein [Vibrionaceae]
CU052_28625	100	4e-42	gi|504199588|ref|WP_014386690.1|	MULTISPECIES: hypothetical protein [Vibrionaceae]
CU052_28640	100	2e-53	gi|504199591|ref|WP_014386693.1|	MULTISPECIES: hypothetical protein [Vibrionaceae]
CU052_28655	100	5e-153	gi|504199594|ref|WP_014386696.1|	MULTISPECIES: hypothetical protein [Vibrionaceae]
CU052_28685	100	5e-56	gi|504199599|ref|WP_014386701.1|	MULTISPECIES: hypothetical protein [Vibrionaceae]
CU052_28695	100	1e-52	gi|504199601|ref|WP_014386703.1|	MULTISPECIES: hypothetical protein [Vibrionaceae]
CU052_28710	100	2e-143	gi|504199604|ref|WP_014386706.1|	MULTISPECIES: hypothetical protein [Vibrionaceae]
CU052_28775	100	3e-72	gi|504199616|ref|WP_014386718.1|	MULTISPECIES: hypothetical protein [Vibrionaceae]
CU052_28805	100	0	gi|504199628|ref|WP_014386730.1|	MULTISPECIES: hypothetical protein [Vibrionaceae]
CU052_28810	100	2e-163	gi|504199629|ref|WP_014386731.1|	MULTISPECIES: hypothetical protein [Vibrionaceae]
CU052_28815	100	7e-73	gi|504199630|ref|WP_014386732.1|	MULTISPECIES: hypothetical protein [Vibrionaceae]
CU052_28820	100	2e-42	gi|504199631|ref|WP_014386733.1|	MULTISPECIES: hypothetical protein [Vibrionaceae]
CU052_28835	100	0	gi|504199635|ref|WP_014386737.1|	MULTISPECIES: hypothetical protein [Vibrionaceae]
CU052_28840	100	0	gi|504199636|ref|WP_014386738.1|	MULTISPECIES: hypothetical protein [Vibrionaceae]
CU052_28845	100	0	gi|504199637|ref|WP_014386739.1|	MULTISPECIES: hypothetical protein [Vibrionaceae]
CU052_28860	100	2e-122	gi|504199641|ref|WP_014386743.1|	MULTISPECIES: hypothetical protein [Vibrionaceae]
CU052_28865	100	0	gi|504199642|ref|WP_014386744.1|	MULTISPECIES: hypothetical protein [Vibrionaceae]
CU052_28880	100	5e-123	gi|504199645|ref|WP_014386747.1|	MULTISPECIES: hypothetical protein [Vibrionaceae]
CU052_28895	100	2e-153	gi|504199648|ref|WP_014386750.1|	MULTISPECIES: hypothetical protein [Vibrionaceae]
CU052_28900	100	9e-36	gi|504199649|ref|WP_014386751.1|	MULTISPECIES: hypothetical protein [Vibrionaceae]
CU052_28905	100	3e-39	gi|504199650|ref|WP_014386752.1|	MULTISPECIES: hypothetical protein [Vibrionaceae]
CU052_28910	99.26	1e-97	gi|504199651|ref|WP_014386753.1|	MULTISPECIES: hypothetical protein [Vibrionaceae]
CU052_28930	100	9e-75	gi|504199655|ref|WP_014386757.1|	MULTISPECIES: hypothetical protein [Vibrionaceae]
CU052_28940	100	2e-54	gi|504199657|ref|WP_014386759.1|	MULTISPECIES: hypothetical protein [Vibrionaceae]
CU052_28950	100	3e-69	gi|504199659|ref|WP_014386761.1|	MULTISPECIES: hypothetical protein [Vibrionaceae]
CU052_28960	100	5e-100	gi|504199661|ref|WP_014386763.1|	MULTISPECIES: hypothetical protein [Vibrionaceae]
CU052_28965	100	4e-111	gi|504199662|ref|WP_014386764.1|	MULTISPECIES: hypothetical protein [Vibrionaceae]
CU052_28975	100	6e-55	gi|504199664|ref|WP_014386766.1|	MULTISPECIES: hypothetical protein [Vibrionaceae]
CU052_28985	100	3e-54	gi|504199667|ref|WP_014386769.1|	MULTISPECIES: hypothetical protein [Vibrionaceae]
CU052_29000	100	2e-139	gi|504199670|ref|WP_014386772.1|	MULTISPECIES: hypothetical protein [Vibrionaceae]
CU052_29035	98.97	1e-64	gi|504199677|ref|WP_014386779.1|	MULTISPECIES: hypothetical protein [Vibrionaceae]
CU052_29040	100	2e-48	gi|504199678|ref|WP_014386780.1|	MULTISPECIES: hypothetical protein [Vibrionaceae]
CU052_29075	100	2e-66	gi|504199686|ref|WP_014386788.1|	MULTISPECIES: hypothetical protein [Vibrionaceae]
Note: *, virulence factor.
